# Supplementary material for: Paternity tests support a diallelic self‐incompatibility system in a wild olive (Olea europaea subsp. laperrinei, Oleaceae)
Source: Ecol Evol. 2020 Feb 5;10(4):1876–88. doi: 10.1002/ece3.5993 (PMC7042767; doi:10.1002/ece3.5993)
Supplement: Supplementary file 2 [file ECE3-10-1876-s002.xls]

## Sheet: A) Parents
Data S1(a). Microsatellite genetic profiles of individuals characterized in the present study. A) genotypes of diploid/triploid individuals of the CEFE collection (excluding juveniles).
Taxa	Individual	DCA01	DCA03	DCA04	DCA05	DCA08	Nor-12	Nor-15b	Nor-11	Nor-10	DCA09	DCA15	DCA18	EMO03	GAPU71A	Nor-13	Nor-17
				(Nor-16)			(DCA11)	(OeUP22)	(OeUP39)	(OeUP01)						(OeUP06)	OeUP37)
Laperrine's olive collection	Adjelella_9_S1	227-239	234-236	141-157	208-212	116-138	175-187	103-109	172-189	225-225	165-187	245-245	172-177	211-212	213-213	114-114	170-182
(mature trees)	Adjelella_9_S4	227-243	236-236	135-161	216-240	116-128	175-175	97-109	171-189	225-225	165-165	245-245	158-177	194-212	213-221	111-114	170-182
	Adjelella_10_S1	221-233	236-236	143-157	204-208	124-132	187-187	103-103	172-172	225-240	165-177	245-245	162-162	200-211	213-213	114-114	176-197
	Adjelella_10_S2	221-245	234-236	135-143	200-204	116-132	185-187	103-103	169-172	228-237	165-169	245-245	162-172	200-214	213-213	114-114	164-170
	Adjelella_10_S3	221-221	234-236	135-143	208-208	124-132	185-187	103-103	172-172	228-240	165-177	245-245	162-162	200-214	213-215	114-114	164-176
	Adjelella_10_S6	221-221	236-236	135-143	200-208	132-132	187-187	103-103	169-172	225-240	169-177	245-245	172-177	200-214	213-215	114-114	170-197
	Adjelella_10_S7	233-245	236-236	135-143	204-208	116-132	187-187	103-103	169-172	225-237	165-169	245-245	162-162	194-214	213-213	114-114	164-176
	Adjelella_10_S8	221-245	234-234	143-157	200-208	116-124	187-191	103-103	169-172	225-240	165-177	245-245	162-162	194-211	213-213	111-114	176-197
	Adjelella_10_S9	221-245	234-236	135-135	208-208	116-124	185-187	103-113	172-172	225-240	165-177	245-245	162-177	200-214	213-215	114-114	170-197
	Adjelella_10_S10	221-243	236-236	141-157	208-212	132-138	175-191	103-109	172-172	225-237	165-169	245-245	176-177	194-214	213-215	111-114	176-182
	Adjelella_10_S11	221-221	234-236	143-157	200-204	116-124	185-187	103-113	172-172	228-240	165-177	245-245	162-172	194-211	213-215	114-114	164-176
	Adjelella_10_S12	233-245	234-236	135-157	200-208	116-124	187-187	103-103	169-172	225-237	165-165	245-245	162-172	200-211	213-213	111-114	170-197
	Tin-Hamor_1_S1	239-253	234-238	141-149	200-208	132-134	187-187	103-103	171-181	228-234	165-165	245-245	158-177	194-194	213-215	108-114	164-164
	Tin-Hamor_1_S2	235-241	236-244	135-151	216-216	128-132	183-193	103-103	172-189	219-234	165-177	245-245	158-177	194-212	213-215	114-114	164-164
	Tin-Hamor_1_S3	235-239	236-244	149-151	216-216	132-134	187-193	103-103	171-189	216-237	165-165	245-245	158-177	194-212	215-221	114-114	164-176
	Tin-Hamor_1_S4	231-235	224-238	149-165	196-208	116-132	187-187	97-103	172-183	228-234	165-187	245-245	162-177	194-194	215-221	114-114	164-176
	Tin-Hamor_1_S5	241-253	236-244	135-135	216-216	128-132	187-187	103-105	171-189	234-237	165-177	245-245	158-164	194-194	213-215	114-114	170-176
	Tin-Hamor_1_S6	235-243	234-244	135-159	196-216	134-138	175-187	103-103	172-172	216-216	165-165	245-245	158-177	197-212	213-219	114-114	176-194
	Tin-Hamor_1_S7	239-253	236-238	149-151	194-208	132-134	183-187	103-105	171-189	219-234	165-165	245-245	164-177	194-194	215-221	114-114	164-176
	Tin-Hamor_1_S8	253-267	234-238	135-149	208-208	116-132	175-193	103-105	171-172	228-234	165-177	245-245	158-177	194-212	213-213	114-114	176-176
	Tin-Hamor_1_S9	239-253	236-244	135-135	194-216	128-132	187-193	103-103	171-189	216-237	165-165	245-245	164-177	194-194	215-221	114-114	164-164
	Tin-Hamor_1_S10	235-253	234-238	135-137	208-216	132-132	185-193	103-103	172-172	228-234	165-165	245-245	172-177	212-212	213-213	111-114	164-164
	Tin-Hamor_1_S11	231-235	234-238	135-149	208-216	130-132	175-187	103-105	172-172	228-234	165-165	245-245	158-162	194-197	215-221	114-114	176-176
	Tin-Hamor_1_S12	227-253	234-238	135-143	196-216	132-132	175-193	103-103	171-172	216-234	165-165	245-245	158-177	197-212	213-219	114-114	164-194
	Tin-Hamor_1_S13	235-239	238-242	149-151	216-216	128-132	187-193	103-105	171-189	216-219	165-165	245-245	158-177	194-212	215-221	114-114	164-176
	Tin-Hamor_1_S14	235-241	238-242	135-135	194-208	132-134	183-193	103-105	172-172	216-219	165-165	245-245	158-164	194-194	215-221	114-114	170-176
	Tin-Hamor_1_S15	239-253	238-242	135-151	194-208	132-134	183-187	103-105	171-189	216-219	165-165	245-245	158-164	194-212	213-215	114-114	164-170
	Tin-Hamor_12_S1	235-241	224-236	135-135	196-200	132-134	187-187	103-103	169-181	216-225	165-179	245-245	162-162	194-197	213-219	108-114	158-164
	Akerakar_3_S1	233-255	234-234	135-135	214-216	134-144	185-185	103-105	171-171	219-225	165-169	245-252	158-162	199-217	213-215	111-114	164-164
	Akerakar_3_S2	227-235	236-236	135-141	200-200	132-134	187-191	103-105	171-172	225-225	165-165	245-252	158-158	194-210	213-213	114-114	164-164
	Tonget_1_S1	233-233	224-234	137-141	214-230	116-134	187-191	103-105	171-197	219-219	165-177	245-252	158-162	212-212	213-215	108-111	164-170
	Tonget_1_S8	231-233	224-234	137-141	204-208	132-134	187-191	105-105	171-191	219-225	165-177	245-245	162-177	212-212	213-215	108-111	170-170
	Tonget_2_S8	233-233	224-234	135-137	214-230	116-130	181-187	105-105	171-191	219-225	165-177	252-252	162-162	194-212	213-213	108-111	164-164
	Tonget_2_S10	233-233	234-234	137-141	214-230	116-130	181-191	103-103	171-191	219-225	165-177	245-245	162-162	194-212	215-215	111-114	164-170
	Tonget_2_S11	231-233	224-240	141-141	214-230	130-132	181-187	103-105	171-172	219-219	165-177	245-245	158-162	211-212	213-215	108-114	164-170
	Tonget_3_S1	231-233	224-236	135-141	214-214	130-132	185-191	103-105	171-189	219-225	177-177	245-252	176-179	211-211	213-213	114-114	164-164
	Tonget_3_S4	233-235	234-234	135-141	200-214	130-132	185-191	103-105	171-171	219-219	177-189	245-252	176-179	212-212	213-215	111-114	164-170
	Tonget_A	233-235	234-234	141-141	200-204	116-134	185-187	103-103	171-171	219-219	165-177	245-252	177-180	211-212	213-213	111-114	164-170
	Tonget_B	231-233	234-234	135-141	204-226	132-134	191-191	103-103	171-197	219-225	177-177	245-245	162-162	211-212	213-213	111-114	170-170
	Tonget_C	231-233	234-236	135-141	200-204	130-132	185-187	103-105	171-171	219-219	165-189	245-245	162-180	211-212	213-215	108-114	164-164
	Tonget_D	231-235	234-244	141-151	214-216	132-132	185-187	97-103	171-178	225-234	177-189	245-245	172-180	194-211	215-221	111-114	164-170
	Tonget_E	231-233	234-234	135-141	208-214	130-132	181-191	103-103	171-197	219-225	177-177	252-252	158-162	211-212	213-213	111-114	170-170
	Tonget_F	231-233	234-234	135-141	204-208	132-134	191-191	103-105	171-197	219-219	165-177	245-252	162-162	194-211	213-215	111-114	170-170
	Tonget_G	231-233	234-234	135-137	204-230	116-134	181-191	103-105	171-191	219-219	177-177	245-245	162-162	194-211	215-215	111-114	164-164
	Tonget_H	233-235	234-234	135-141	200-214	116-134	185-191	103-103	171-189	219-225	177-177	245-252	162-162	212-212	213-215	111-114	164-164
	Hadriane_2.1 (triploid)	233-235	224-234	135-181	196-208-214	128-130-134	175-185-191	103-105-113	172	216-225-237	165-175-177	245	162-172	194-197-200	219	108-114	164-170
Mediterranean olive collection	L4_R10 (Zard)	203-203	232-252	163-165	202-202	124-130	197-197*	103-103	173-175	216-227	185-201	241-261	166-174	216-217	209-211	114-114	179-182
	L4-R11 [Manzanilla de S. = Oit1 (G2)]a	203-211	242-250	135-135*	202-202	136-138	191-211	105-123	173-175	219-234	159-203	252-262	168-176	213-217	211-211	114-129	168-182
	L4_R12 [Sabina (G2)]	213-225	230-230	142-169	196-202	138-138	177-197	95-99	172-173	213-213	179-192	241-262	170-182	216-218	209-211	111-111	168-179
	L4_R13 [Arbequina = Oit26 (G1)]a	203-213	230-240	135-163	198-202	138-138	191-229	97-105	173-175	213-234	181-203	241-262	164-174	217-217	211-211	111-132	179-179
	L4_R14 [Koroneiki = Oit52 (G1)]a	203-239	236-236	135-156	190-190	138-146	197-197*	103-105	167-173	213-216	179-203	259-262	168-170	215-218	211-211	111-120	168-182
	L4_R15 (G1)	203-264	232-250	163-163*	198-202	136-138	181-229	109-123	173-175	213-219	191-203	241-262	164-176	215-217	211-211	114-114	179-203
	L4_R16 (Rouget AHP)	203-203	240-242	165-167	190-202	138-138	197-229	105-105	175-175	219-221	191-201	241-241	174-182	215-218	211-211	120-129	168-168
	L4_R17	211-213	236-250	158-189	202-202	138-138	229-233	105-123	173-175	213-234	169-179	241-262	172-174	216-218	211-211	114-120	168-179
	L4_R18	203-211	236-250	135-135	202-202	136-138	191-211	103-123	173-175	221-234	189-191	241-252	168-176	215-217	211-211	114-129	182-203
	L4_R19	203-267	234-240	133-135	194-202	134-140	184-229	91-109	173-185	213-216	179-203	241-262	174-174	218-218	211-221	111-120	173-179
	L4-R20 (Amygdalolia)	203-203	236-246	135-165	190-202	136-138	231-233	109-123	173-175	221-234	159-169	241-241	174-180	215-218	211-211	120-129	168-182
	L4_R21 (Colombale)	203-203	240-246	165-189	190-202	136-138	211-231	105-115	175-175	216-219	191-203	262-262	172-174	215-218	211-211	129-132	182-203
	L4_R22 (Roquebrun_1)	203-213	240-246	135-163	204-208	138-140	197-229	95-105	175-175	213-216	163-163	262-262	158-170	211-215	207-211	111-114	179-179
	L4_R23 (La_Repentence_5)	215-249	228-232	142-152	200-210	146-146	177-181	95-99	179-179	213-222	173-191	262-262	170-182	211-212	207-209	111-111	182-185
	L4_R24 (Urla_6)	203-211	242-250	133-133	202-202	130-132	191-197	103-109	175-175	216-227	191-193	241-259	166-172	215-216	211-211	114-114	170-173
	L4_R25 (Al_Ascharinah_9)	203-203	234-236	133-135	200-208	130-158	231-241	109-121	173-173	216-219	195-196	241-261	158-182	215-216	211-211	114-114	173-173
African's olives and hybrids	Campelltown_27	209-233	228-228	159-159	197-197	122-122	183-183	103-105	170-182	216-216	163-225	241-241	210-212	208-208	231-233	108-111	MD
	Campelltown_28	209-209	228-228	159-159	197-197	122-138	183-183	105-105	182-182	216-216	165-191	241-241	178-210	206-208	213-233	108-111	MD
	Campelltown_29	209-209	228-228	155-211	195-197	122-122	183-183	103-103	182-182	216-216	215-215	241-241	198-210	208-208	209-233	108-111	158-158
	Grahamstown_3	221-233	228-228	145-179	195-197	122-138	MD	103-111	180-188	216-234	163-171	241-241	MD	MD	215-233	MD	MD
	Grahamstown_5	209-227	228-228	149-169	195-195	120-142	MD	103-103	186-196	216-231	163-163	241-241	MD	MD	219-221	108-111-114	MD
	Grahamstown_7b	221-233	228-228	145-179	195-195	120-122	185-189	103-111	180-180	216-234	163-163	241-241	164-184	202-208	221-233	108-111-114	158-158
	Grahamstown_8	209-227	228-228	149-179	195-195	122-138	185-189	103-111	180-186	216-234	163-163	241-241	160-164	204-208	215-221	108-114	158-158
	LV1 x PV3_hyb1	219-273	234-260	143-169	198-200	118-124	181-183	99-103	178-189	216-225	165-195	241-252	170-170	198-214	205-213	108-117	164-170
	LV1 x PV3_hyb2	201-273	234-260	135-169	196-204	112-130	181-183	99-103	178-189	216-225	165-165	241-245	164-170	194-198	205-221	114-117	170-170
a incompatibility group (G1/G2) defined by Saumitou-Laprade et al. (2017)
* genotypes with a null allele (according to progenies)
MD = Missing data

## Sheet: B) Progenies
Data S1 (b). Microsatellite genetic profiles of individuals characterized in the present study. B) Genotypes of progenies of each mother tree and assignment to a father of the collection (when possible).
For the Laperrine's olive progenies, a relatedness index (IR) was estimated based on available parentage knowledge between their parents (see Table S2):
1 = crosses between full-siblings; 2 = crosses between half-siblings; 3 = crosses between individuals from the same population with unknown relatedness (and not sharing a parent); 4 = crosses between individuals from distinct populations.
Taxa	Individual	DCA01	DCA03	DCA04	DCA05	DCA08	Nor-12	Nor-15b	Nor-11	Nor-10	DCA09	DCA15	DCA18	EMO03	GAPU71A	Nor-13	Nor-17	Father(s)a	RI
				(Nor-16)			(DCA11)	(OeUP22)	(OeUP39)	(OeUP01)						(OeUP06)	OeUP37)
Seeds from open pollination	Tin-Hamor_1_S1-1	239-241	236-238	149-151	208-216	132-134	187-193	103-103	171-189	219-228								Tin-Hamor_1_S2	2
(Laperrine's olives)	Tin-Hamor_1_S1-2	227-239	236-238	135-141	208-240	128-134	175-187	103-109	171-189	225-228								Adjelella_9_S4	4
	Tin-Hamor_1_S1-6	239-241	MD	135-141	208-216	132-132	187-193	103-103	172-189	MD								Tin-Hamor_1_S2	2
	Tin-Hamor_1_S2-1	235-253	234-244	135-141	200-216	132-134	183-187	103-103	171-172	219-234				194-212				Tin-Hamor_1_S1	2
	Tin-Hamor_1_S2-2	221-235	236-244	135-151	208-216	128-132	187-193	103-103	172-189	234-240			162-177	194-200	215-215	114-114	164-164	Adjelella_10_S3	4
	Tin-Hamor_1_S2-3	233-241	234-244	141-151	208-216	132-134	183-191	103-105	171-172	219-234				211-212				Tonget_F	4
	Tin-Hamor_1_S2-4	239-241	236-238	141-151	208-216	128-134	187-193	103-103	172-181	219-228								Tin-Hamor_1_S1	2
	Tin-Hamor_1_S2-5	235-235	236-236	135-151	216-216	128-134	183-193	103-103	171-172	216-234								Tin-Hamor_1_S3	2
	Tin-Hamor_1_S2-6	239-241	236-236	135-141	208-216	116-132	MD	103-109	172-189	225-234								Adjelella_9_S1	4
	Tin-Hamor_1_S2-7	233-235	234-236	141-151	204-216	128-132	191-193	103-105	171-172	219-234			158-162	194-194	215-215	114-114	164-170	Tonget_F	4
	Tin-Hamor_1_S2-8	235-235	236-244	151-151	216-216	132-132	183-187	103-103	172-189	219-237								Tin-Hamor_1_S3	2
	Tin-Hamor_1_S2-9	239-241	238-244	135-149	208-216	128-234	183-187	103-103	172-181	219-228								Tin-Hamor_1_S1	2
	Tin-Hamor_1_S2-10	235-239	236-236	135-157	212-216	132-138	175-193	103-109	189-189	225-234								Adjelella_9_S1	2
	Tin-Hamor_1_S2-11	221-235	234-236	135-135	208-216	124-132	183-187	103-103	172-189	234-240			158-162	194-200	215-215	114-114	164-164	Adjelella_10_S3	2
	Tin-Hamor_1_S2-12	227-235	234-244	151-157	212-216	128-138	175-193	103-103	189-189	219-225								Adjelella_9_S1	2
	Tin-Hamor_1_S3-1	231-239	236-238	151-165	196-216	132-132	187-187	103-103	171-172	234-237								Tin-Hamor_1_S4	2
	Tin-Hamor_1_S3-2	231-235	236-238	149-151	196-216	116-132	187-193	97-103	172-189	234-237								Tin-Hamor_1_S4	2
	Tin-Hamor_1_S3-3	235-239	236-238	149-149	196-216	116-134	MD	97-103	172-189	216-234								Tin-Hamor_1_S4	2
	Tin-Hamor_1_S3-4	231-239	236-244	135-149	200-216	130-134	185-193	103-105	171-171	216-219								Tonget_C	4
	Tin-Hamor_1_S3-5	235-235	234-236	149-151	214-216	132-134	187-193	103-103	171-171	225-237								Tonget_D	4
	Tin-Hamor_1_S3-6	235-239	224-236	149-149	196-216	116-132	187-193	103-103	172-189	234-237								Tin-Hamor_1_S4	2
	Tin-Hamor_1_S3-7	231-239	236-238	149-149	208-216	132-132	187-193	103-103	171-183	228-237								Tin-Hamor_1_S4	2
	Tin-Hamor_1_S3-8	231-239	224-244	149-165	208-216	116-132	187-193	97-103	171-183	216-228								Tin-Hamor_1_S4	2
	Tin-Hamor_1_S3-9	231-239	224-244	149-165	196-216	132-132	187-193	103-103	171-183	216-234								Tin-Hamor_1_S4	2
	Tin-Hamor_1_S3-10	235-243	236-236	151-161	216-240	116-134	175-187	97-103	171-189	225-237								Adjelella_9_S4	4
	Tin-Hamor_1_S3-11	235-239	236-238	149-151	196-216	132-134	187-187	97-103	172-189	234-237								Tin-Hamor_1_S4	2
	Tin-Hamor_1_S3-12	231-239	224-244	151-165	196-216	116-134	187-193	97-103	171-172	216-234								Tin-Hamor_1_S4	2
	Tin-Hamor_1_S3-13	231-239	224-244	149-165	196-216	116-132	187-193	103-103	171-183	216-234								Tin-Hamor_1_S4	2
	Tin-Hamor_1_S3-14	231-239	236-238	149-151	196-216	116-132	187-193	97-103	171-183	234-237								Tin-Hamor_1_S4	2
	Tin-Hamor_1_S3-15	235-235	224-236	149-149	196-216	132-134	187-193	97-103	172-189	216-228								Tin-Hamor_1_S4	2
	Tin-Hamor_1_S3-16	227-235	236-244	149-161	216-216	116-134	175-193	103-109	189-189	216-225								Adjelella_9_S4	4
	Tin-Hamor_1_S3-17	231-235	224-244	149-165	208-216	132-132	187-187	97-103	171-172	216-234								Tin-Hamor_1_S4	2
	Tin-Hamor_1_S3-18	235-235	224-244	151-165	196-216	132-132	187-193	97-103	171-172	234-237								Tin-Hamor_1_S4	2
	Tin-Hamor_1_S3-19	231-235	236-238	149-149	196-216	116-132	187-193	103-103	171-172	216-234								Tin-Hamor_1_S4	2
	Tin-Hamor_1_S4-1A	231-239	236-238	151-165	196-216	132-132	187-193	103-103	183-189	216-234								Tin-Hamor_1_S3	2
	Tin-Hamor_1_S4-1B	231-235	224-244	135-165	196-216	132-138	187-187	97-103	172-183	216-228								Tin-Hamor_1_S6	2
	Tin-Hamor_1_S4-1C	227-231	224-236	141-165	200-208	116-134	187-187	103-105	171-172	225-228								Akerakar_3_S2	4
	Tin-Hamor_1_S4-2A	235-235	224-244	149-151	208-216	116-134	187-193	103-103	183-189	234-237								Tin-Hamor_1_S3	2
	Tin-Hamor_1_S4-2B	231-235	224-244	151-165	196-216	116-132	187-187	97-103	171-183	216-228								Tin-Hamor_1_S3	2
	Tin-Hamor_1_S4-2C	235-239	224-244	151-165	196-216	116-134	187-193	103-103	171-183	216-234								Tin-Hamor_1_S3	2
	Tin-Hamor_1_S4-3A	235-239	234-238	141-165	196-212	116-132	175-187	103-103	172-172	225-228								Adjelella_9_S1	4
	Tin-Hamor_1_S4-3B	221-231	236-238	149-157	208-208	132-132	187-187	103-103	172-172	225-228								Adjelella_10_S1	4
	Tin-Hamor_1_S4-4A	231-235	238-244	149-151	196-216	132-132	187-187	103-103	171-183	216-228								Tin-Hamor_1_S3	2
	Tin-Hamor_1_S4-4B	235-235	236-238	149-149	208-216	116-132	187-193	103-103	171-172	228-237								Tin-Hamor_1_S3	2
	Tin-Hamor_1_S4-5	235-235	238-244	149-151	208-216	116-132	187-193	97-103	171-183	228-237								Tin-Hamor_1_S3	2
	Tin-Hamor_1_S4-6	231-231	224-234	141-149	196-204	116-132	187-191	97-103	171-172	219-228			162-162	194-211	213-221	114-114	170-176	Tonget_F	4
	Tin-Hamor_1_S4-7	221-231	224-236	149-157	196-208	124-132	187-187	97-103	172-183	228-240								Adjelella_10_S1	4
	Tin-Hamor_1_S4-8	231-235	238-244	149-165	208-216	116-132	187-187	103-103	172-189	216-228								Tin-Hamor_1_S3	2
	Tin-Hamor_1_S4-9	221-235	236-238	143-149	196-208	132-132	187-187	103-103	172-172	228-234								Adjelella_10_S3	4
	Tin-Hamor_1_S4-10	221-231	224-236	135-149	196-208	116-132	187-187	97-103	169-183	225-234								Adjelella_10_S6	4
2015	Tin-Hamor_1_S4-S1	233-235	236-238	143-149	208-208	132-132	187-187	103-103	172-183	225-234	165-165	245-245	162-162	194-211	213-215	114-114	176-197	Adjelella_10_S1	4
2015	Tin-Hamor_1_S4-11	235-245	236-238	135-149	208-208	116-124	185-187	103-113	172-172	225-234	165-177	245-245	162-177	194-214	213-215	114-114	170-176	Adjelella_10_S9	4
	Tin-Hamor_1_S5-1	243-253	244-244	135-159	196-216	132-134	187-187	103-103	171-172	216-234								Tin-Hamor_1_S6	2
	Tin-Hamor_1_S5-2	235-253	236-236	135-149	216-216	128-132	187-187	103-105	171-189	234-237								Tin-Hamor_1_S3	1
	Tin-Hamor_1_S5-3	235-241	244-244	135-149	216-216	132-134	187-193	103-103	171-189	237-237								Tin-Hamor_1_S3	1
	Tin-Hamor_1_S5-4	235-253	236-244	135-135	216-216	132-138	187-187	103-103	172-189	216-234								Tin-Hamor_1_S6	2
	Tin-Hamor_1_S5-5	221-241	236-236	135-135	200-216	128-132	187-187	103-105	172-189	234-240								Adjelella_10_S6	4
	Tin-Hamor_1_S5-6	231-253	234-244	135-135	208-216	132-132	187-191	103-105	171-171	219-237			158-162	194-211	213-215	114-114	170-176	Tonget_F	4
	Tin-Hamor_1_S5-7	235-241	234-236	135-135	216-216	128-134	187-187	103-103	172-189	216-237								Tin-Hamor_1_S6	2
	Tin-Hamor_1_S5-8	241-243	236-244	135-135	196-216	128-138	187-187	103-105	171-172	216-234								Tin-Hamor_1_S6	2
	Tin-Hamor_1_S6-1	235-245	234-236	143-159	204-216	116-134	175-187	103-103	172-172	216-225								Adjelella_10_S7	4
	Tin-Hamor_1_S6-2	243-245	234-236	135-135	196-204	116-134	175-187	103-103	172-172	216-225								Adjelella_10_S7	4
	Tin-Hamor_1_S6-3	243-245	234-236	135-135	204-216	132-134	187-187	103-103	169-172	216-225								Adjelella_10_S7	4
	Tin-Hamor_1_S6-4	235-245	236-244	135-135	204-216	132-134	187-187	103-103	172-172	216-237				194-212				Adjelella_10_S7	4
	Tin-Hamor_1_S6-5	227-243	236-244	135-159	216-216	116-134	175-175	103-109	171-172	216-225								Adjelella_9_S4	4
	Tin-Hamor_1_S6-6	221-235	234-236	135-159	196-204	132-134	185-187	103-103	169-172	216-228								Adjelella_10_S2	4
	Tin-Hamor_1_S6-7	235-245	234-236	143-159	208-216	116-138	187-187	103-103	169-172	216-225								Adjelella_10_S7	4
	Tin-Hamor_1_S6-8	243-245	234-236	135-135	196-200	132-134	185-187	103-103	172-172	216-228								Adjelella_10_S2	4
2015	Tin-Hamor_1_S6-9	235-243	234-242	135-135	194-216	132-134	175-183	103-103	172-172	216-216	165-165	245-245	MD	194-212	219-221	114-114	176-176	Tin-Hamor_1_S14	2
	Tin-Hamor_1_S7-1	227-239	236-236	135-151	208-240	116-132	175-187	97-103	171-171	219-225	165-165	245-245	177-177	194-212	215-221	111-114	170-176	Adjelella_9_S4	4
	Tin-Hamor_1_S7-2	235-239	236-238	149-149	208-208	116-132	187-187	97-103	172-189	228-234	165-165	245-245	164-177	194-194	215-215	114-114	164-176	Tin-Hamor_1_S4	2
	Tin-Hamor_1_S7-3	235-239	224-236	149-149	194-196	116-132	187-187	103-103	171-172	219-234	165-165	245-245	177-177	194-194	215-221	114-114	164-176	Tin-Hamor_1_S4	2
	Tin-Hamor_1_S7-4	235-253	238-238	137-149	208-208	132-134	187-193	103-103	172-189	219-234	165-165	245-245	164-172	194-211	213-221	114-114	164-176	Tin-Hamor_1_S10	2
	Tin-Hamor_1_S7-5	239-245	236-236	135-149	194-204	116-134	187-187	103-103	171-172	234-237	165-165	245-245	162-164	194-194	213-221	114-114	164-164	Adjelella_10_S7	4
	Tin-Hamor_1_S7-6	235-239	236-244	141-149	208-216	132-134	183-187	97-103	171-171	219-234	165-189	245-245	172-177	194-211	215-221	111-114	170-176	Tonget_D	4
	Tin-Hamor_1_S7-7	235-253	236-238	149-149	194-208	116-134	183-187	103-103	171-183	234-234	165-165	245-245	162-177	194-194	215-221	114-114	164-164	Tin-Hamor_1_S4	2
	Tin-Hamor_1_S7-8	231-239	234-238	141-151	194-214	132-134	183-185	97-103	171-178	225-234	165-189	245-245	177-180	194-211	215-221	114-114	164-170	Tonget_D	4
	Tin-Hamor_1_S7-11	235-253	234-238	149-151	194-208	132-132	187-187	103-105	171-178	219-225	165-177	245-245	MD	194-211	215-215	114-114	164-164	Tonget_D	4
	Tin-Hamor_1_S7-12	239-245	236-236	135-151	194-208	116-134	187-187	103-103	169-189	219-237	165-165	245-245	162-177	194-214	213-215	114-114	164-176	Adjelella_10_S7	4
	Tin-Hamor_1_S7-14	235-253	238-238	149-149	208-208	116-132	187-187	97-105	171-183	219-228	165-165	245-245	162-164	194-194	215-221	114-114	164-176	Tin-Hamor_1_S4	2
	Tin-Hamor_1_S7-15	245-253	236-238	135-151	208-208	116-134	187-187	103-103	172-189	234-237	165-165	245-245	162-164	194-194	213-221	114-114	164-176	Adjelella_10_S7	4
	Tin-Hamor_1_S9-1	235-253	234-244	135-135	208-216	132-132	187-193	103-103	172-189	234-237			172-177	194-212				Tin-Hamor_1_S10	2
	Tin-Hamor_1_S9-2	239-245	236-236	135-135	208-216	128-132	187-187	103-103	172-189	225-237								Adjelella_10_S7	4
	Tin-Hamor_1_S9-3	235-253	234-244	135-135	208-216	128-132	193-193	103-103	172-189	216-234								Tin-Hamor_1_S10	2
	Tin-Hamor_1_S9-4	235-253	236-238	135-137	216-216	132-132	193-193	103-103	172-189	234-237								Tin-Hamor_1_S10	2
	Tin-Hamor_1_S9-5	245-253	236-244	135-135	204-216	116-132	187-193	103-103	171-172	216-225								Adjelella_10_S7	4
	Tin-Hamor_1_S9-6	245-253	236-236	135-143	204-216	116-132	187-187	103-103	169-189	225-237								Adjelella_10_S7	4
	Tin-Hamor_1_S9-7	253-253	234-244	135-137	194-208	128-132	185-187	103-103	172-189	216-228								Tin-Hamor_1_S10	2
	Tin-Hamor_1_S9-8	253-253	234-244	135-135	194-208	128-132	175-193	103-105	171-171	228-237								Tin-Hamor_1_S8	2
	Tin-Hamor_1_S9-9	235-253	234-236	135-135	216-216	132-132	187-193	103-103	172-189	216-228								Tin-Hamor_1_S10	2
	Tin-Hamor_1_S9-10	253-253	238-244	135-137	194-216	132-132	185-193	103-103	171-172	234-237								Tin-Hamor_1_S10	2
	Tin-Hamor_1_S10-1A	235-245	236-238	135-137	208-216	124-132	187-193	103-113	172-172	225-228								Adjelella_10_S9	4
	Tin-Hamor_1_S10-1B	245-253	236-238	135-135	208-216	124-132	185-187	103-103	172-172	228-240								Adjelella_10_S9	4
	Tin-Hamor_1_S10-2	235-239	238-244	135-137	216-216	132-132	187-193	103-103	171-172	228-237								Tin-Hamor_1_S9	2
	Tin-Hamor_1_S10-3	221-235	234-234	135-137	208-208	124-132	185-187	103-103	172-172	228-228								Adjelella_10_S3	4
	Tin-Hamor_1_S10-4	221-235	236-238	135-143	208-216	132-132	185-185	103-103	172-172	234-240								Adjelella_10_S6	4
	Tin-Hamor_1_S10-5	221-235	234-236	135-137	208-216	116-132	185-185	103-113	172-172	225-234								Adjelella_10_S9	4
	Tin-Hamor_1_S10-6	235-245	234-238	135-135	208-216	116-132	187-193	103-113	172-172	234-240								Adjelella_10_S9	4
	Tin-Hamor_1_S10-7	221-235	234-234	135-143	200-208	124-132	187-193	103-103	169-172	225-228								Adjelella_10_S8	4
	Tin-Hamor_1_S10-8	221-253	236-238	135-137	200-216	132-132	187-193	103-103	169-172	225-234								Adjelella_10_S6	4
	Tin-Hamor_1_S10-9	245-253	234-234	135-143	200-216	124-132	191-193	103-103	172-172	225-228								Adjelella_10_S8	4
	Tin-Hamor_1_S10-10	221-235	234-234	135-137	208-216	116-132	185-187	103-103	172-172	228-240								Adjelella_10_S9	4
	Tin-Hamor_1_S10-11	235-239	234-236	137-151	216-216	132-134	185-187	103-103	172-189	216-228								Tin-Hamor_1_S3	2
	Tin-Hamor_1_S10-15	221-253	234-238	135-143	204-216	124-132	185-193	103-103	172-172	228-240								Adjelella_10_S11	4
	Tin-Hamor_1_S11-1	235-245	236-238	135-135	208-208	124-132	175-187	103-105	172-172	234-240								Adjelella_10_S9	4
	Tin-Hamor_1_S11-2	221-235	236-238	135-135	208-208	130-132	175-187	103-103	169-172	225-234								Adjelella_10_S6	4
	Tin-Hamor_1_S11-3	231-245	234-234	149-157	208-208	116-130	187-191	103-105	169-172	228-240								Adjelella_10_S8	4
	Tin-Hamor_1_S11-4	221-231	234-234	135-149	208-216	124-132	175-187	105-113	172-172	234-240								Adjelella_10_S9	4
	Tin-Hamor_1_S11-5	235-245	234-234	135-143	208-208	124-130	187-187	103-103	172-172	234-240								Adjelella_10_S8	4
	Tin-Hamor_1_S11-6	221-231	234-234	143-149	200-216	116-132	175-187	103-103	169-172	225-234								Adjelella_10_S8	4
	Tin-Hamor_1_S11-7	221-235	234-234	143-149	208-208	116-132	175-191	103-103	172-172	234-240								Adjelella_10_S8	4
	Tin-Hamor_1_S11-8	231-245	234-234	135-135	208-216	116-132	175-187	103-105	172-172	225-234								Adjelella_10_S9	4
	Tin-Hamor_1_S13-1	239-245	236-242	135-149	208-216	116-132	187-193	103-105	172-189	219-225			177-177	212-214	213-221	114-114	164-170	Adjelella_10_S9	4
	Tin-Hamor_1_S13-2	233-239	234-238	141-151	208-216	128-134	187-191	103-105	171-189	216-219			158-162	194-212	213-215	111-114	170-176	Tonget_F	4
	Tin-Hamor_1_S13-3	221-239	234-242	143-149	208-216	116-128	191-193	103-103	169-189	216-240								Adjelella_10_S8	4
	Tin-Hamor_1_S13-4	221-235	236-242	135-149	208-216	124-128	185-187	103-113	172-189	216-240								Adjelella_10_S9	4
	Tin-Hamor_1_S13-5	235-241	224-242	135-151	200-216	132-132	187-193	103-103	169-171	219-225								Tin-Hamor_12_S1	3
	Tin-Hamor_1_S13-6	235-245	234-242	143-149	200-216	116-128	187-187	103-103	171-172	219-225								Adjelella_10_S8	4
	Tin-Hamor_1_S13-7	221-239	236-242	135-149	208-216	124-132	185-187	103-103	172-189	219-240			158-177	200-212	213-221	114-114	170-176	Adjelella_10_S9	4
	Tin-Hamor_1_S13-8	235-245	236-238	135-149	208-216	116-128	185-193	103-105	171-172	216-240								Adjelella_10_S9	4
	Tin-Hamor_1_S13-9	221-239	234-242	143-151	208-216	116-132	187-187	103-105	171-172	219-225								Adjelella_10_S8	4
	Tin-Hamor_1_S13-10	221-239	234-238	135-149	208-216	116-128	185-193	105-113	171-172	219-240								Adjelella_10_S9	4
	Tin-Hamor_1_S13-11	235-239	236-242	135-149	200-216	132-132	187-191	103-103	171-172	216-225								Akerakar_3_S2	4
	Tin-Hamor_1_S13-12	221-239	234-242	143-151	200-216	124-132	187-193	103-105	172-189	219-228								Adjelella_10_S11	4
	Tin-Hamor_1_S13-13	231-239	224-242	141-149	216-230	128-130	181-193	103-105	171-189	219-219								Tonget_2_S11	4
	Tin-Hamor_1_S13-14	221-235	236-238	149-157	200-216	124-132	187-187	103-105	172-189	219-228								Adjelella_10_S11	4
	Tin-Hamor_1_S14-1	221-235	234-242	135-157	194-200	116-132	187-193	103-113	172-172	216-228								Adjelella_10_S11	4
	Tin-Hamor_1_S14-2	221-235	236-242	135-135	194-208	116-134	183-185	103-103	172-172	219-225								Adjelella_10_S9	4
	Tin-Hamor_1_S14-3	241-245	234-238	135-143	194-200	116-132	187-193	103-105	172-172	216-240								Adjelella_10_S8	4
	Tin-Hamor_1_S14-4	221-235	234-242	135-143	200-208	116-134	183-185	103-113	172-172	216-240								Adjelella_10_S11	4
	Tin-Hamor_1_S14-5	227-241	236-242	135-141	200-208	132-134	183-187	103-105	171-172	216-225								Akerakar_3_S2	4
	Tin-Hamor_1_S14-6	227-235	234-242	135-157	208-212	132-138	175-193	105-109	172-189	219-225								Adjelella_9_S1	4
	Tin-Hamor_1_S14-7	241-245	234-242	135-157	194-208	124-132	191-193	103-103	169-172	216-240								Adjelella_10_S8	4
	Tin-Hamor_1_S14-8	221-235	236-242	135-135	194-208	124-132	187-193	103-105	172-172	219-225								Adjelella_10_S9	4
2015	Tin-Hamor_1_S14-9	221-235	234-242	135-135	208-208	124-134	183-187	103-103	169-172	219-240	165-165	245-245	MD	194-211	213-215	111-114	176-197	Adjelella_10_S8	4
2015	Tin-Hamor_1_S14-10	235-245	234-238	135-143	208-208	116-132	187-193	103-103	172-172	216-240	165-177	245-245	MD	194-194	213-215	114-114	176-197	Adjelella_10_S8	4
2015	Tin-Hamor_1_S14-11	241-245	236-242	135-135	194-208	124-134	185-193	105-113	172-172	216-225	165-165	245-245	164-177	194-214	213-215	114-114	170-176	Adjelella_10_S9	4
	Tin-Hamor_1_S15-1A	233-253	224-242	135-151	194-214	132-132	183-191	105-105	189-189	216-225								Tonget_3_S1	4
	Tin-Hamor_1_S15-1B	231-239	236-242	135-151	194-214	132-134	183-191	103-105	189-189	219-225								Tonget_3_S1	4
	Tin-Hamor_1_S15-2A	227-239	236-242	135-135	194-200	132-134	187-187	103-103	172-189	216-225								Akerakar_3_S2	4
	Tin-Hamor_1_S15-2B	227-253	236-242	141-151	194-200	132-132	187-191	105-105	171-171	219-225								Akerakar_3_S2	4
	Tin-Hamor_1_S15-3A	235-239	236-238	135-141	194-200	134-134	183-191	103-103	171-171	216-225								Akerakar_3_S2	4
	Tin-Hamor_1_S15-3B	227-239	236-238	135-141	200-208	134-134	183-191	103-105	171-171	216-225								Akerakar_3_S2	4
	Tin-Hamor_1_S15-4A	227-239	236-238	135-151	194-200	132-134	183-191	105-105	171-172	219-225								Akerakar_3_S2	4
	Tin-Hamor_1_S15-4B	235-239	236-238	151-141	194-200	132-132	183-187	105-105	172-189	219-225								Akerakar_3_S2	4
	Tin-Hamor_1_S15-5	235-239	236-238	135-135	200-208	134-134	187-187	105-105	171-189	216-225								Akerakar_3_S2	4
	Tin-Hamor_1_S15-6A	231-253	238-240	141-151	194-214	130-134	181-187	105-105	171-171	219-219				211-212				Tonget_2_S11	4
	Tin-Hamor_1_S15-6B	233-239	238-240	141-151	194-214	130-134	183-187	105-105	171-171	219-219				194-211				Tonget_2_S11	4
	Tin-Hamor_1_S15-7	221-239	236-238	135-151	208-208	132-132	183-187	103-103	172-189	216-240			158-177	194-200	215-215	114-114	164-197	Adjelella_10_S6	4
	Tin-Hamor_1_S15-8	239-239	236-242	135-157	194-212	116-134	187-187	103-109	171-172	216-225								Adjelella_9_S1	4
	Tin-Hamor_12_S1-1	235-235	224-238	135-135	196-208	132-132	187-193	103-103	172-181	219-225	132-132							Tin-Hamor_1_S14	3
	Tin-Hamor_12_S1-2	235-253	224-238	135-135	194-196	132-134	187-187	103-105	181-189	216-216								Tin-Hamor_1_S15	3
	Tin-Hamor_12_S1-3	235-235	236-238	135-135	200-208	132-134	187-193	103-103	169-172	219-225								Tin-Hamor_1_S14	3
	Tin-Hamor_12_S1-4	235-241	236-238	135-135	194-200	132-132	187-193	103-105	169-172	216-219								Tin-Hamor_1_S14	3
	Tin-Hamor_12_S1-5	241-253	236-238	135-151	194-196	132-134	183-187	103-105	169-171	216-219			158-162	194-197	213-219	114-114	164-164	Tin-Hamor_1_S15	3
	Tin-Hamor_12_S1-6	241-245	224-234	135-135	200-200	124-132	187-187	103-103	169-169	225-237								Adjelella_10_S12	4
	Tin-Hamor_12_S1-7	235-235	224-242	135-135	194-196	134-134	187-193	103-103	169-172	216-216								Tin-Hamor_1_S14	3
	Tin-Hamor_12_S1-8	235-239	236-238	135-135	200-208	132-132	187-187	103-103	169-189	216-225								Tin-Hamor_1_S15	3
	Tin-Hamor_12_S1-9	233-241	224-236	135-135	196-204	130-132	185-187	103-105	171-181	216-219								Tonget_C	4
	Adjelella_9_S1-1	239-239	234-238	135-157	208-212	134-138	183-187	103-109	171-172	216-225								Tin-Hamor_1_S15	4
	Adjelella_9_S1-2	227-243	234-236	157-161	212-240	128-138	175-175	97-109	189-189	225-225								Adjelella_9_S4	1
	Adjelella_9_S1-3	231-239	224-234	141-149	196-212	116-138	175-187	97-103	172-189	225-234								Tin-Hamor_1_S4	4
	Adjelella_9_S1-4	227-235	236-236	135-157	212-216	116-128	175-183	103-103	172-172	219-225								Tin-Hamor_1_S2	4
	Adjelella_9_S1-5	227-239	234-236	141-161	212-240	116-138	175-175	97-103	172-189	225-225								Adjelella_9_S4	1
	Adjelella_9_S1-6	227-235	234-238	141-161	196-208	116-116	187-187	103-109	172-183	225-228								Tin-Hamor_1_S4	4
	Adjelella_9_S1-7	227-231	234-238	141-149	208-208	116-116	187-187	103-103	172-189	225-228								Tin-Hamor_1_S4	4
	Adjelella_9_S1-8	239-243	236-236	141-161	212-240	116-128	175-187	103-109	172-189	225-225								Adjelella_9_S4	1
	Adjelella_9_S1-9	227-227	236-236	135-157	212-240	116-116	175-175	97-103	189-189	225-225								Adjelella_9_S4	1
2015	Adjelella_9_S1-10	227-245	234-236	143-157	204-212	116-138	175-187	103-103	172-172	225-225	165-165	245-245	162-172	211-214	213-213	114-114	170-176	Adjelella_10_S7	3
2015	Adjelella_9_S1-11	227-235	234-234	141-151	208-214	116-132	175-187	97-109	172-178	225-225	165-189	245-245	172-180	211-212	213-221	114-114	170-170	Tonget_D	4
2015	Adjelella_9_S1-12	227-245	234-236	135-157	208-208	116-116	187-187	103-103	172-189	225-225	165-165	245-245	162-177	194-212	213-213	114-114	170-176	Adjelella_10_S7	3
2015	Adjelella_9_S1-13	235-239	234-234	MD	212-214	116-132	MD	97-103	171-172	225-225	187-189	245-245	172-172	211-211	213-221	114-114	170-170	Tonget_D	4
2015	Adjelella_9_S1-14	227-235	234-236	141-151	208-214	132-138	187-187	97-109	172-178	225-234	165-177	245-245	MD	194-212	213-221	114-114	164-170	Tonget_D	4
	Adjelella_9_S4-1	227-227	236-236	141-161	200-216	128-134	175-191	97-105	172-189	225-225								Akerakar_3_S2	4
	Adjelella_9_S4-2	221-227	234-236	143-161	200-216	124-128	175-187	103-109	172-189	225-225								Adjelella_10_S8	3
	Adjelella_9_S4-3	227-233	236-236	135-157	204-216	116-132	175-187	97-103	172-189	225-225								Adjelella_10_S1	3
	Adjelella_9_S4-4	243-245	234-236	143-161	200-240	116-128	175-187	97-103	169-189	225-225								Adjelella_10_S8	3
	Adjelella_9_S4-5	227-239	236-236	135-141	208-240	116-138	175-187	97-103	171-172	225-225								Adjelella_9_S1	1
	Adjelella_9_S4-6	243-243	236-236	135-135	240-240	116-116	175-175	109-109	171-171	225-225			158-158	212-212	213-213	111-111	182-182	Haploid/Dihaploid	0
	Adjelella_9_S4-7	221-227	236-236	135-143	204-240	116-132	175-187	103-109	171-172	225-225								Adjelella_10_S1	3
	Adjelella_9_S4-8	227-227	234-236	141-161	212-216	116-138	175-175	97-109	171-189	225-225								Adjelella_9_S1	1
	Adjelella_9_S4-9	227-243	236-236	141-161	212-212	128-138	175-175	97-109	171-172	225-225				194-211				Adjelella_9_S1	1
	Adjelella_9_S4-10	221-227	236-236	135-143	204-216	128-132	175-187	103-109	171-172	225-240								Adjelella_10_S1	3
	Adjelella_9_S4-11	227-227	236-236	157-161	212-216	116-128	175-175	97-103	189-189	225-225								Adjelella_9_S1	1
	Adjelella_9_S4-12	227-239	236-236	135-141	208-216	128-138	175-175	103-109	171-172	225-225								Adjelella_9_S1	1
	Adjelella_9_S4-13	227-239	236-236	135-157	208-240	116-128	175-187	109-109	171-172	225-225								Adjelella_9_S1	1
	Adjelella_9_S4-14	239-243	234-236	157-161	212-216	128-138	175-187	97-109	171-189	225-225								Adjelella_9_S1	1
	Adjelella_9_S4-15	233-243	236-236	157-161	208-240	128-132	175-187	97-103	172-189	225-240								Adjelella_10_S1	3
	Adjelella_10_S1-1A	221-243	236-236	143-161	208-240	116-124	175-187	97-103	172-189	225-240								Adjelella_9_S4	3
	Adjelella_10_S1-1B	227-233	236-236	143-161	204-240	116-132	175-187	103-109	171-172	225-240								Adjelella_9_S4	3
	Adjelella_10_S1-2A	221-235	236-244	151-157	204-216	124-132	187-187	97-103	172-178	225-234								Tonget_D	4
	Adjelella_10_S1-2B	221-227	236-236	157-161	208-216	116-124	175-187	103-109	172-189	225-240								Adjelella_9_S4	3
	Adjelella_10_S1-3A	221-235	224-236	157-165	208-208	124-132	187-187	103-103	172-172	225-228								Tin-Hamor_1_S4	4
	Adjelella_10_S1-3B	221-245	236-236	135-143	200-204	116-132	187-187	103-103	169-172	228-240								Adjelella_10_S2	1
	Adjelella_10_S1-4A	233-235	224-236	157-165	196-204	116-124	187-187	97-103	172-172	234-240								Tin-Hamor_1_S4	4
	Adjelella_10_S1-4B	231-233	234-236	135-143	200-204	124-130	187-187	103-103	171-172	219-240								Tonget_C	4
	Adjelella_10_S1-5A	221-221	236-236	143-157	204-208	116-132	185-187	103-103	169-172	237-240								Adjelella_10_S2	1
	Adjelella_10_S1-5B	231-233	236-244	141-143	204-216	124-132	185-187	97-103	171-172	225-234								Tonget_D	4
	Adjelella_10_S1-7	233-243	236-236	157-161	208-240	124-128	175-187	103-109	171-172	225-240								Adjelella_9_S4	3
	Adjelella_10_S1-8	221-233	236-236	135-157	200-204	116-132	187-187	103-103	172-172	225-228								Adjelella_10_S2	1
	Adjelella_10_S1-9	221-227	236-236	135-143	204-216	128-132	175-187	103-109	172-189	225-225								Adjelella_9_S4	3
	Adjelella_10_S1-10	221-227	236-236	135-143	204-216	124-128	MD	97-103	172-189	225-240								Adjelella_9_S4	3
	Adjelella_10_S1-11	227-233	236-236	135-157	208-216	128-132	175-187	103-109	171-172	225-225								Adjelella_9_S4	3
	Adjelella_10_S1-12	231-233	224-236	143-165	196-204	124-132	187-187	103-103	172-172	225-228								Tin-Hamor_1_S4	4
2015	Adjelella_10_S1-13	221-245	236-236	143-157	204-204	116-132	187-187	103-103	172-172	237-240	169-177	245-245	162-162	194-200	MD	114-114	164-197	Adjelella_10_S7	1
2015	Adjelella_10_S1-14	221-245	236-236	143-143	208-208	124-132	187-187	103-103	172-172	225-225	169-177	245-245	162-162	194-211	MD	114-114	176-197	Adjelella_10_S7	1
2015	Adjelella_10_S1-15A	233-245	236-236	135-143	208-208	132-132	187-187	103-103	172-172	225-240	165-165	245-245	162-162	194-200	213-213	114-114	176-176	Adjelella_10_S7	1
2015	Adjelella_10_S1-15B	221-245	236-236	135-157	208-208	124-132	187-187	103-103	169-172	225-240	165-165	245-245	162-162	200-214	213-213	114-114	176-176	Adjelella_10_S12	1
	Adjelella_10_S2-1	221-245	234-236	135-143	204-208	132-132	187-187	103-103	172-172	228-228								Adjelella_10_S3	1
	Adjelella_10_S2-2	239-245	236-244	143-149	200-216	116-134	185-193	103-103	171-172	237-237								Tin-Hamor_1_S3	4
	Adjelella_10_S2-3	221-231	224-236	141-143	204-230	130-132	181-187	103-103	169-171	219-228								Tonget_2_S11	4
	Adjelella_10_S2-4	221-245	234-236	143-143	204-208	116-124	187-187	103-103	172-172	228-240			162-162	200-200	213-213	114-114	164-176	Adjelella_10_S3/Adjelella_10_S1	1
	Adjelella_10_S2-5	221-245	236-236	135-135	200-208	116-124	187-187	103-103	172-172	228-240			172-177	200-214	213-213	114-114	170-170	Adjelella_10_S9	1
	Adjelella_10_S2-6	221-221	234-236	135-143	204-208	124-132	187-187	103-103	169-172	237-240			162-172	214-214	213-215	114-114	164-170	Adjelella_10_S3/Adjelella_10_S9/Adjelella_10_S8/Adjelella_10_S6	1
	Adjelella_10_S2-7	221-245	236-236	135-143	200-208	116-124	187-187	103-103	169-172	228-240			162-172	200-214	213-213	114-114	170-176	Adjelella_10_S1/Adjelella_10_S3	1
	Adjelella_10_S2-8	227-245	236-236	135-157	200-208	132-138	175-185	103-109	169-172	225-237								Adjelella_9_S1	3
	Adjelella_10_S2-9	221-235	234-236	135-135	204-216	116-134	175-187	103-103	169-172	216-237								Tin-Hamor_1_S6	4
	Adjelella_10_S2-10	221-245	234-236	135-143	204-208	124-132	185-185	103-103	169-172	228-237								Adjelella_10_S3	1
	Adjelella_10_S2-11	221-233	236-236	135-157	200-204	124-132	187-187	103-103	172-172	225-228			162-172	211-214	213-213	114-114	164-176	Adjelella_10_S1	1
	Adjelella_10_S2-12	245-245	234-236	143-157	200-200	124-132	187-187	103-103	169-172	228-240								Adjelella_10_S8	1
	Adjelella_10_S2-13	221-239	234-236	143-157	204-212	116-132	185-187	103-103	172-189	225-228								Adjelella_9_S1	3
	Adjelella_10_S2-14	221-245	236-236	135-143	204-208	116-132	185-187	103-103	172-172	237-240			162-162	200-214	213-213	114-114	164-170	Adjelella_10_S3/Adjelella_10_S9	1
	Adjelella_10_S2-15	221-245	236-236	135-157	200-208	132-132	185-187	103-103	169-172	225-237								Adjelella_10_S1	1
	Adjelella_10_S2-16	221-245	234-236	143-143	200-208	116-132	185-185	103-103	172-172	228-237								Adjelella_10_S3	1
	Adjelella_10_S3-1A	221-233	234-234	135-141	200-208	124-132	185-187	103-105	171-172	219-228			162-162	200-212	213-215	108-114	164-164	Tonget_C	4
	Adjelella_10_S3-1B	221-231	236-236	135-141	204-208	132-132	187-187	103-105	171-172	219-240								Tonget_C	4
	Adjelella_10_S3-2A	221-221	236-236	143-143	204-208	116-124	187-187	103-103	172-172	228-240			162-162	214-214				Adjelella_10_S2	1
	Adjelella_10_S3-2B	221-231	224-236	143-149	208-208	116-124	MD	103-103	172-172	234-240								Tin-Hamor_1_S4	4
	Adjelella_10_S3-3A	221-221	236-236	135-143	200-208	116-132	187-187	103-103	169-172	228-237								Adjelella_10_S2	1
	Adjelella_10_S3-3B	221-245	234-236	135-135	200-208	116-124	187-187	103-103	172-172	228-240								Adjelella_10_S2	1
	Adjelella_10_S3-4A	221-245	236-236	135-143	204-208	116-132	185-187	103-103	172-172	228-240								Adjelella_10_S2	1
	Adjelella_10_S3-4B	221-245	234-236	135-135	204-208	116-124	185-185	103-103	169-172	228-228								Adjelella_10_S2	1
	Adjelella_10_S3-5A	221-245	234-236	135-143	204-208	132-132	187-187	103-103	169-172	237-240			162-162	200-214	213-213	114-114	170-176	Adjelella_10_S2/Adjelella_10_S7	1
	Adjelella_10_S3-5B	221-245	234-236	143-143	200-208	132-132	185-187	103-103	172-172	228-237								Adjelella_10_S2	1
	Adjelella_10_S3-6	221-221	234-236	135-143	200-208	116-132	185-185	103-103	172-172	237-240								Adjelella_10_S2	1
	Adjelella_10_S3-7	221-221	236-236	135-135	204-208	116-132	185-187	103-103	172-172	228-240								Adjelella_10_S2	1
	Adjelella_10_S3-8	221-221	234-236	135-143	204-208	116-124	185-187	103-103	169-172	228-237								Adjelella_10_S2	1
	Adjelella_10_S3-9	221-221	236-236	135-143	204-208	116-132	185-185	103-103	169-172	228-228								Adjelella_10_S2	1
	Adjelella_10_S3-10	221-245	236-236	135-143	200-208	124-132	185-185	103-103	169-172	237-240								Adjelella_10_S2	1
	Adjelella_10_S3-11	221-233	234-236	135-135	204-208	116-124	187-187	103-103	169-172	228-237								Adjelella_10_S7	1
	Adjelella_10_S6-1A	221-233	236-236	135-143	200-204	116-132	187-187	103-103	169-169	237-240								Adjelella_10_S7	1
	Adjelella_10_S6-1B	221-245	236-236	135-135	204-208	116-132	187-187	103-103	172-172	225-240								Adjelella_10_S7	1
	Adjelella_10_S6-2A	221-221	236-236	143-143	204-208	132-132	187-187	103-103	172-172	225-228								Adjelella_10_S2	1
	Adjelella_10_S6-2B	221-245	236-236	143-143	200-204	132-132	187-187	103-103	169-172	237-240			172-177	200-214	213-215	114-114	170-170	Adjelella_10_S2	1
	Adjelella_10_S6-3A	221-231	224-236	143-165	196-208	132-132	187-187	97-103	172-183	234-240								Tin-Hamor_1_S4	4
	Adjelella_10_S6-3B	221-245	236-236	143-143	200-204	132-132	187-187	103-103	169-169	228-240								Adjelella_10_S2	1
	Adjelella_10_S6-4A	221-245	236-236	135-143	200-204	116-132	187-187	103-103	169-169	225-225								Adjelella_10_S7	1
	Adjelella_10_S6-4B	221-233	236-236	135-135	200-208	132-132	187-187	103-103	169-169	225-237								Adjelella_10_S7	1
	Adjelella_10_S6-5A	221-233	236-236	143-143	200-204	116-132	187-187	103-103	172-172	225-240								Adjelella_10_S7	1
	Adjelella_10_S6-5B	221-245	236-236	143-143	208-208	116-132	187-187	103-103	172-172	225-225								Adjelella_10_S7	1
	Adjelella_10_S6-7	221-245	236-236	135-143	208-208	132-132	187-187	103-103	169-169	237-240								Adjelella_10_S7	1
	Adjelella_10_S6-8	221-233	236-236	135-135	200-208	132-132	187-187	103-103	172-172	225-237								Adjelella_10_S7	1
	Adjelella_10_S6-9	221-221	236-236	135-135	204-208	132-132	185-187	103-103	169-172	225-237								Adjelella_10_S2	1
	Adjelella_10_S6-10	221-233	236-236	135-143	200-204	132-132	187-187	103-103	169-172	225-225			162-172	214-214	213-213	114-114	170-176	Adjelella_10_S7	1
	Adjelella_10_S6-12	221-245	236-236	135-143	208-208	132-132	187-187	103-103	169-169	225-240								Adjelella_10_S7	1
	Adjelella_10_S6-13	221-233	236-236	135-135	200-204	116-132	187-187	103-103	169-172	225-240								Adjelella_10_S7	1
	Adjelella_10_S6-14	221-221	236-236	135-143	200-204	132-132	185-187	103-103	169-172	225-228								Adjelella_10_S2	1
	Adjelella_10_S6-15	221-235	224-236	135-165	208-208	132-132	187-187	103-103	169-172	228-240								Tin-Hamor_1_S4	4
	Adjelella_10_S6-16	221-233	236-236	135-143	200-204	116-132	187-187	103-103	169-172	225-240								Adjelella_10_S7	1
	Adjelella_10_S6-17	221-233	236-236	135-143	200-208	132-132	187-187	103-103	172-172	225-237								Adjelella_10_S7	1
	Adjelella_10_S6-18	221-231	236-244	135-141	208-214	132-132	185-187	103-103	169-171	225-225								Tonget_D	4
	Adjelella_10_S6-19A	221-235	236-244	135-143	208-216	128-132	187-193	103-103	169-172	219-240								Tin-Hamor_1_S2	4
	Adjelella_10_S6-19B	221-227	236-236	135-143	200-216	128-132	175-187	103-109	171-172	225-240								Adjelella_9_S4	3
	Adjelella_10_S6-20A	221-233	236-236	135-135	200-208	132-132	187-187	103-103	169-169	225-225								Adjelella_10_S7	1
	Adjelella_10_S6-20B	221-233	236-236	135-143	200-204	116-132	187-187	103-103	172-172	225-237								Adjelella_10_S7	1
	Adjelella_10_S6-21	211-221	232-236	135-163	200-202	132-142	187-191	103-105	172-175	225-234								Unknown (subsp. europaea)	H
	Adjelella_10_S6-22A	221-227	236-236	143-161	208-216	116-132	175-187	103-109	172-189	225-240								Adjelella_9_S4	3
	Adjelella_10_S6-22B	221-227	236-236	135-143	200-216	116-132	175-187	97-103	169-171	225-240								Adjelella_9_S4	3
	Adjelella_10_S6-23A	221-233	236-236	135-143	200-208	132-132	187-187	103-103	169-172	225-225			162-172	194-214	213-215	114-114	176-197	Adjelella_10_S7	1
	Adjelella_10_S6-23B	221-233	236-236	135-143	208-208	116-132	187-187	103-103	169-169	225-237			162-177	194-200	213-215	114-114	164-197	Adjelella_10_S7	1
	Adjelella_10_S7-1A	233-239	236-238	135-151	194-204	116-134	187-187	103-103	169-189	219-225			162-162	194-194	213-215	114-114	164-176	Tin-Hamor_1_S7/Tin-Hamor_1_S15	4
	Adjelella_10_S7-1B	245-253	236-236	135-151	204-208	132-134	183-187	103-105	172-189	234-237								Tin-Hamor_1_S7	4
	Adjelella_10_S7-2A	221-245	236-236	135-135	208-208	116-132	187-187	103-103	172-172	225-237			162-172	194-200	213-213	114-114	176-197	Adjelella_10_S6	1
	Adjelella_10_S7-2B	221-233	236-236	135-143	208-208	116-132	187-187	103-113	169-172	225-237								Adjelella_10_S9	1
	Adjelella_10_S7-3A	233-245	234-236	135-135	208-208	116-132	187-187	103-113	169-172	225-237								Adjelella_10_S9	1
	Adjelella_10_S7-3B	221-245	236-236	135-143	200-208	116-132	187-187	103-103	169-172	225-240			162-177	194-214	213-213	114-114	164-170	Adjelella_10_S6	1
	Adjelella_10_S7-7A	221-245	236-236	135-143	200-204	132-132	187-187	103-103	172-172	225-225								Adjelella_10_S6	1
	Adjelella_10_S7-7B	221-233	236-236	135-135	208-208	132-132	187-187	103-103	172-172	237-240			162-177	194-214	213-215	114-114	164-170	Adjelella_10_S6	1
	Adjelella_10_S7-8A	221-245	236-236	135-143	204-208	116-132	187-187	103-103	169-172	237-240			162-172	214-214	213-215	114-114	176-197	Adjelella_10_S6	1
	Adjelella_10_S7-8B	221-245	236-236	135-143	204-208	116-132	187-187	103-103	169-169	225-240								Adjelella_10_S6	1
	Adjelella_10_S7-9	235-245	236-244	135-143	204-216	116-134	187-187	103-103	172-172	216-225								Tin-Hamor_1_S6	4
	Adjelella_10_S7-10	233-235	234-236	135-143	204-216	132-134	175-187	103-103	172-172	216-237								Tin-Hamor_1_S6	4
	Adjelella_10_S7-11	221-245	234-236	135-157	204-208	116-132	187-187	103-103	169-169	225-240								Adjelella_10_S8	1
	Adjelella_10_S7-12	221-233	236-236	143-143	200-204	116-132	187-187	103-103	169-169	237-240								Adjelella_10_S6	1
	Adjelella_10_S7-13	221-245	236-236	135-143	200-208	116-132	187-187	103-103	169-172	225-237			162-177	194-200	213-215	114-114	176-197	Adjelella_10_S6	1
	Adjelella_10_S7-14	221-245	236-236	135-143	208-208	132-132	187-187	103-103	169-172	237-240			162-172	194-200	213-215	114-114	170-176	Adjelella_10_S6	1
	Adjelella_10_S7-15	233-239	234-236	143-157	204-208	116-138	187-187	103-103	172-189	225-225								Adjelella_9_S1	3
	Adjelella_10_S7-16	221-233	236-236	135-143	204-208	132-132	187-187	103-103	172-172	225-237			162-172	194-214	213-213	114-114	164-170	Adjelella_10_S2/Adjelella_10_S6	1
2015	Adjelella_10_S7-17	245-245	236-236	135-143	204-208	116-116	187-187	103-103	169-172	225-225	165-177	245-245	162-162	214-214	213-215	114-114	MD	Adjelella_10_S9	1
2015	Adjelella_10_S7-S1	245-245	234-236	135-143	200-208	116-116	187-191	103-103	172-172	225-237	169-177	245-245	162-162	194-194	213-213	114-114	176-197	Adjelella_10_S8	1
2015	Adjelella_10_S7-S2	221-245	234-236	143-157	200-208	116-124	187-187	103-103	169-172	225-237	165-165	245-245	162-162	194-214	213-213	114-114	164-176	Adjelella_10_S8	1
2015	Adjelella_10_S7-S3	227-233	234-236	135-141	208-208	116-138	187-187	103-109	172-172	225-237	165-169	245-245	MD	212-214	213-213	114-114	164-170	Adjelella_9_S1	3
	Adjelella_10_S8-1	233-245	234-236	135-143	204-208	116-132	187-191	103-103	169-172	225-225								Adjelella_10_S7	1
	Adjelella_10_S8-2	221-233	234-236	135-157	200-208	124-132	187-187	103-103	172-172	225-237								Adjelella_10_S7	1
	Adjelella_10_S8-3	221-245	234-236	143-157	200-200	116-116	185-187	103-103	172-169	228-240			162-162	211-214	213-213	114-114	170-197	Adjelella_10_S2	1
	Adjelella_10_S8-4	221-233	234-236	135-143	204-208	116-124	187-187	103-103	169-169	225-240								Adjelella_10_S7	1
	Adjelella_10_S8-5	235-245	234-238	135-157	208-208	124-134	183-191	103-103	172-172	219-240								Tin-Hamor_1_S14	4
	Adjelella_10_S8-6	221-245	234-236	143-157	208-208	116-116	187-187	103-103	169-169	225-237			162-162	211-214	213-213	114-114	176-197	Adjelella_10_S7	1
	Adjelella_10_S8-7	221-235	224-234	157-165	196-208	116-116	187-187	97-103	172-183	225-228								Tin-Hamor_1_S4	4
	Adjelella_10_S8-8	221-233	234-236	135-157	200-208	116-116	187-191	103-103	169-172	225-237			162-162	194-194	213-213	111-114	176-176	Adjelella_10_S7	1
	Adjelella_10_S8-9	233-245	234-236	143-157	200-204	116-116	187-187	103-103	169-172	237-240								Adjelella_10_S7	1
	Adjelella_10_S8-10	245-245	234-236	135-157	200-204	116-124	187-191	103-103	172-172	225-225								Adjelella_10_S7	1
	Adjelella_10_S8-11	245-245	234-236	135-157	208-208	124-132	187-187	103-103	169-172	225-237								Adjelella_10_S7	1
	Adjelella_10_S8-12	221-233	234-236	143-157	208-208	116-116	187-187	103-103	172-172	225-240			162-162	194-194	213-213	114-114	176-197	Adjelella_10_S7	1
	Adjelella_10_S8-13	233-245	234-236	135-143	200-204	116-132	187-191	103-103	169-172	225-240								Adjelella_10_S7	1
	Adjelella_10_S8-14	245-245	234-236	135-157	204-208	124-132	187-187	103-103	169-172	225-237				194-211				Adjelella_10_S7	1
	Adjelella_10_S8-15	221-243	234-236	143-161	208-240	124-128	175-187	103-109	169-171	225-240								Adjelella_9_S4	3
	Adjelella_10_S8-16	233-245	234-236	143-157	200-208	116-116	187-191	103-103	172-172	225-240				194-194				Adjelella_10_S7	1
2015	Adjelella_10_S8-17	241-245	234-242	135-143	194-200	124-134	183-191	103-105	172-172	219-240	165-165	245-245	MD	194-194	213-221	111-114	176-197	Tin-Hamor_1_S14	4
2015	Adjelella_10_S8-S1	235-245	234-242	135-143	200-208	116-134	191-193	103-105	169-172	216-240	165-177	245-245	MD	194-194	213-221	114-114	176-197	Tin-Hamor_1_S14	4
	Adjelella_10_S9-1A	233-245	234-236	135-135	200-208	116-116	185-187	103-113	169-172	225-225								Adjelella_10_S12	1
	Adjelella_10_S9-1B	221-245	234-234	135-157	200-208	116-124	187-187	103-103	169-172	225-240			162-172	211-214	213-215	111-114	170-197	Adjelella_10_S12	1
	Adjelella_10_S9-2	231-245	234-238	135-165	196-208	116-116	185-187	97-113	172-172	228-240								Tin-Hamor_1_S4	4
	Adjelella_10_S9-3	235-245	234-238	135-135	194-208	116-134	187-193	103-105	172-172	216-240								Tin-Hamor_1_S14	4
	Adjelella_10_S9-5	221-245	234-236	135-145	208-212	116-132	185-191	103-113	172-172	225-240								Adjelella_10_S10	2
	Adjelella_10_S9-6	221-245	236-236	135-135	204-208	116-132	185-187	103-103	169-172	237-240			162-162	194-200		114-114		Adjelella_10_S7	1
	Adjelella_10_S9-7	231-245	224-234	135-149	208-208	116-124	187-187	97-113	172-183	225-228								Tin-Hamor_1_S4	4
	Adjelella_10_S9-8	233-245	234-236	135-143	208-208	116-124	185-187	103-103	172-172	237-240								Adjelella_10_S7	1
	Adjelella_10_S9-9	245-245	236-236	135-135	208-208	124-132	187-187	103-103	172-172	225-240								Adjelella_10_S7	1
	Adjelella_10_S9-10	221-233	234-236	135-143	208-208	116-132	185-187	103-113	172-172	237-240								Adjelella_10_S7	1
	Adjelella_10_S9-11	241-245	236-238	135-135	208-208	116-132	183-185	103-105	172-172	219-240								Tin-Hamor_1_S14	4
	Adjelella_10_S9-12	239-245	234-238	135-151	208-216	116-132	185-193	103-103	171-172	219-240								Tin-Hamor_1_S13	4
	Adjelella_10_S9-13	233-245	236-236	135-135	204-208	116-116	187-187	103-113	169-172	225-225								Adjelella_10_S7	1
	Adjelella_10_S9-14	233-245	236-236	135-143	204-208	116-116	187-187	103-103	169-172	237-240								Adjelella_10_S7	1
	Adjelella_10_S9-15	245-245	236-236	135-135	208-208	116-124	187-187	103-113	172-172	237-240			162-162	200-200	213-213	114-114	170-170	Adjelella_10_S12	1
	Adjelella_10_S10-1A	221-243	234-236	143-157	208-208	124-138	191-191	103-109	172-172	225-225								Adjelella_10_S8	2
	Adjelella_10_S10-1B	221-245	236-236	135-141	208-208	124-132	185-191	109-113	172-172	225-240								Adjelella_10_S9	2
	Adjelella_10_S10-2A	243-245	234-236	135-157	208-208	116-132	175-187	109-113	172-172	225-225								Adjelella_10_S9	2
	Adjelella_10_S10-2B	221-221	236-236	135-157	208-208	124-138	187-191	103-109	172-172	225-237								Adjelella_10_S9	2
	Adjelella_10_S10-3A	221-243	234-236	135-157	208-212	124-138	175-187	103-103	172-172	225-237								Adjelella_10_S9	2
	Adjelella_10_S10-3B	221-245	234-236	143-157	200-212	124-138	175-191	103-103	169-172	237-240								Adjelella_10_S8	2
	Adjelella_10_S10-4A	221-243	234-236	135-157	208-212	124-132	175-185	109-113	172-172	237-240								Adjelella_10_S9	2
	Adjelella_10_S10-4B	221-221	236-236	143-143	200-212	124-132	175-187	103-113	172-172	237-240								Adjelella_10_S11	2
	Adjelella_10_S10-6A	243-245	234-236	135-157	208-208	116-132	175-187	109-113	172-172	225-225								Adjelella_10_S9	2
	Adjelella_10_S10-6B	221-245	234-236	135-157	208-212	116-138	175-187	109-113	172-172	225-237								Adjelella_10_S9	2
	Adjelella_10_S10-7A	221-221	234-236	135-141	208-212	124-138	175-187	109-113	172-172	225-237								Adjelella_10_S9	2
	Adjelella_10_S10-7B	221-243	234-236	135-157	208-208	124-132	185-191	103-109	172-172	225-237								Adjelella_10_S9	2
	Adjelella_10_S10-8	243-245	234-236	141-157	208-208	124-132	191-191	103-109	169-172	225-225								Adjelella_10_S8	2
	Adjelella_10_S10-9	221-221	236-236	135-141	208-208	124-138	185-191	103-103	172-172	237-240			177-177	200-214	213-215	111-114	170-182	Adjelella_10_S9	2
	Adjelella_10_S11-1A	221-233	234-236	157-157	200-208	116-124	185-187	103-113	169-172	228-237								Adjelella_10_S12	1
	Adjelella_10_S11-1B	221-245	234-234	135-157	204-208	116-124	185-187	103-103	169-172	228-237								Adjelella_10_S12	1
	Adjelella_10_S11-2A	221-241	236-242	135-157	194-200	124-132	185-193	103-113	172-172	216-240								Tin-Hamor_1_S14	4
	Adjelella_10_S11-2B	221-245	236-236	143-143	204-204	124-132	185-187	103-103	169-172	228-237			162-172	194-214	213-213	114-114	164-176	Adjelella_10_S2/Adjelella_10_S7	1
	Adjelella_10_S11-3A	221-245	236-236	143-157	200-208	124-124	187-187	103-103	169-172	237-240								Adjelella_10_S12	1
	Adjelella_10_S11-3B	221-233	234-236	143-157	200-204	124-132	185-187	103-103	169-172	225-240								Adjelella_10_S7	1
	Adjelella_10_S11-4	221-235	234-242	135-157	204-208	116-132	185-193	103-113	172-172	216-240								Tin-Hamor_1_S14	4
	Adjelella_10_S11-5	221-233	236-236	135-143	204-208	116-124	185-187	103-103	172-172	225-240				200-211				Adjelella_10_S12	1
	Adjelella_10_S11-6	221-235	234-238	135-157	194-200	116-134	185-193	103-103	172-172	219-240								Tin-Hamor_1_S14	4
	Adjelella_10_S11-7	221-233	234-234	135-157	200-208	116-124	187-187	103-103	172-172	225-240								Adjelella_10_S12	1
	Adjelella_10_S11-8	221-241	236-242	135-143	194-200	124-134	187-193	105-113	172-172	216-228								Tin-Hamor_1_S14	4
	Adjelella_10_S11-9	221-245	234-234	135-157	204-208	124-124	187-187	103-103	172-172	225-228			162-172	194-200	213-215	111-114	176-197	Adjelella_10_S12	1
	Adjelella_10_S11-10	221-245	234-236	135-143	200-208	124-132	185-187	103-113	172-172	228-237								Adjelella_10_S7	1
	Adjelella_10_S11-11	221-233	236-236	135-143	204-208	116-124	185-187	103-113	172-172	228-237			162-172	200-211	213-213	114-114		Adjelella_10_S12	1
	Adjelella_10_S11-12	221-245	234-236	143-157	200-200	116-124	185-187	103-113	169-172	225-240			162-162	211-211	213-213	111-114	164-197	Adjelella_10_S12/Adjelella_10_S8	1
	Adjelella_10_S11-13	221-233	234-236	135-143	200-204	116-124	185-187	103-103	169-172	225-228			162-162	194-214	213-213	114-114	176-176	Adjelella_10_S7	1
	Adjelella_10_S12-1A	221-233	234-234	157-157	208-208	116-124	187-191	103-103	172-172	225-225								Adjelella_10_S8	1
	Adjelella_10_S12-1B	245-245	234-236	135-143	208-208	116-124	187-187	103-103	169-169	237-240								Adjelella_10_S8	1
	Adjelella_10_S12-2	235-245	236-236	151-157	200-216	124-132	187-187	103-103	172-189	216-225								Tin-Hamor_1_S3	4
	Adjelella_10_S12-3	235-245	224-236	135-135	196-208	116-132	187-187	103-103	172-181	216-225								Tin-Hamor_12_S1	4
	Adjelella_10_S12-4	221-233	234-234	135-143	200-208	116-124	187-187	103-103	169-169	225-237			162-172	194-211	213-213	111-111	176-197	Adjelella_10_S8	1
	Adjelella_10_S12-5	221-233-245	236-236	157-157	204-208	124-124	187-187	103-113	169-172	237-240			162-172	194-211	213-213	114-114	176-197	Adjelella_10_S11	1
	Adjelella_10_S12-6	221-233	234-236	143-157	200-200	116-124	187-187	103-103	172-172	237-240					213-213		170-197	Adjelella_10_S8	1
	Adjelella_10_S12-7	221-245	234-236	135-143	200-200	124-124	187-187	103-113	169-172	225-228								Adjelella_10_S11	1
	Adjelella_10_S12-8	221-233	234-236	135-157	208-208	116-124	185-187	103-103	172-172	225-240							197-197	Adjelella_10_S9	1
	Adjelella_10_S12-9	221-233	236-236	143-157	204-208	116-124	187-187	103-113	172-172	228-237								Adjelella_10_S11	1
	Adjelella_10_S12-10	227-233	236-236	141-157	200-208	116-134	187-191	103-105	172-172	225-237								Akerakar_3_S2	4
	Adjelella_10_S12-11	235-245	234-236	135-141	200-200	124-132	187-191	103-103	169-171	225-237								Akerakar_3_S2	4
	Akerakar_3_S1-1	227-255	234-236	135-141	200-216	134-144	185-187	103-103	171-171	225-225								Akerakar_3_S2	2
	Akerakar_3_S1-2	235-255	234-236	135-141	200-216	134-144	185-191	103-105	171-171	225-225								Akerakar_3_S2	2
	Akerakar_3_S1-3	227-255	234-236	135-135	200-216	134-134	185-187	103-103	171-171	225-225								Akerakar_3_S2	2
	Akerakar_3_S1-4	235-255	234-236	135-141	200-216	134-144	185-191	103-105	171-171	225-225								Akerakar_3_S2	2
	Akerakar_3_S2-1	227-235	236-242	135-149	200-216	132-134	187-193	103-105	171-171	216-225								Tin-Hamor_1_S13	4
	Akerakar_3_S2-2	227-233	236-236	141-157	200-200	124-134	187-191	103-105	169-171	225-237								Adjelella_10_S12	4
	Akerakar_3_S2-3	227-233	236-236	135-141	200-208	132-134	187-187	103-103	169-171	225-237								Adjelella_10_S7	4
	Akerakar_3_S2-5	227-235-239	236-242	135-151	200-216	132-134	187-191-193	103-105	171-172	216-225		245-252	158-158	210-212	213-221			Tin-Hamor_1_S13	4
	Akerakar_3_S2-6	227-231	236-244	135-141	200-216	132-134	187-191	103-103	171-172	225-225								Tonget_D	4
	Akerakar_3_S2-7	227-235	236-238	135-135	200-208	132-134	183-191	103-105	172-172	219-225								Tin-Hamor_1_S14	4
	Akerakar_3_S2-8	235-255	234-236	135-135	200-216	134-134	185-191	103-103	171-171	225-225								Akerakar_3_S1	2
	Akerakar_3_S2-9	227-233	236-236	135-141	200-204	132-134	187-187	103-103	171-172	225-225								Adjelella_10_S7	4
	Akerakar_3_S2-10	227-239	236-242	135-141	194-200	132-134	183-191	103-105	171-171	219-225								Tin-Hamor_1_S15	4
	Akerakar_3_S2-11	227-239	236-238	135-149	200-208	132-132	183-191	103-103	171-189	219-225								Tin-Hamor_1_S15	4
	Akerakar_3_S2-12	227-241	236-242	135-135	200-208	134-134	191-193	103-105	171-172	216-225								Tin-Hamor_1_S14	4
	Akerakar_3_S2-13	227-239	236-242	135-151	200-208	132-132	183-187	103-105	171-189	219-225								Tin-Hamor_1_S15	4
	Akerakar_3_S2-14	235-239	236-242	135-141	200-208	132-134	183-191	103-105	171-189	219-225								Tin-Hamor_1_S15	4
	Akerakar_3_S2-15	235-239	236-242	141-151	200-208	132-134	183-187	103-103	171-172	216-225								Tin-Hamor_1_S15	4
	Tonget_A-1	231-235	234-234	141-141	200-204	130-134	185-185	103-103	171-171	219-219								Tonget_C	2
	Tonget_A-2	235-235	234-244	141-151	204-216	128-134	187-193	103-103	171-189	219-219								Tin-Hamor_1_S2	4
	Tonget_A-3	235-241	234-244	141-151	204-216	132-134	187-193	103-103	171-171	219-234								Tin-Hamor_1_S2	4
	Tonget_A-4	235-241	234-236	141-151	204-216	128-134	187-193	103-103	171-189	219-234								Tin-Hamor_1_S2	4
	Tonget_A-5	227-233	234-236	135-141	204-240	116-116	175-187	103-109	171-171	219-225								Adjelella_9_S4	4
	Tonget_A-6	231-235	234-234	141-141	204-214	132-134	187-187	97-103	171-178	219-234								Tonget_D	2
	Tonget_A-7	233-235	234-236	135-141	204-216	116-132	187-193	103-103	171-189	219-219								Tin-Hamor_1_S2	4
	Tonget_A-8	235-235	234-238	141-165	204-208	116-132	185-187	103-103	171-172	219-234								Tin-Hamor_1_S4	4
	Tonget_A-9	233-241	234-244	135-141	204-216	132-134	187-193	103-103	171-189	219-234								Tin-Hamor_1_S2	4
	Tonget_A-11	231-235	234-238	141-149	200-208	116-116	185-187	103-103	171-172	219-228								Tin-Hamor_1_S4	4
	Tonget_A-12	235-235	234-244	141-151	204-216	116-128	185-193	103-103	171-172	219-219								Tin-Hamor_1_S2	4
	Tonget_C-1	231-243	234-244	135-159	196-200	130-134	187-187	103-105	171-172	216-219								Tin-Hamor_1_S6	4
	Tonget_C-2	231-239	234-244	141-149	200-216	130-132	187-187	103-105	171-171	219-237								Tin-Hamor_1_S3	4
	Tonget_C-3	233-243	234-244	135-159	204-216	130-134	185-187	103-103	171-172	216-219								Tin-Hamor_1_S6	4
	Tonget_C-4	231-243	236-244	141-159	204-216	132-138	185-187	103-103	171-172	216-219								Tin-Hamor_1_S6	4
	Tonget_C-5	227-231	234-234	135-141	200-212	132-138	175-185	103-103	171-172	219-225								Adjelella_9_S1	4
	Tonget_C-6	231-235	236-244	135-159	204-216	132-134	175-187	103-103	171-172	216-219								Tin-Hamor_1_S6	4
	Tonget_C-7	231-233	234-236	135-141	204-208	132-132	187-191	103-105	171-171	219-219			162-180	211-212	213-213	114-114		Tonget_F	2
	Tonget_C-8	231-235	234-234	135-135	204-216	132-138	175-187	103-105	171-172	216-219								Tin-Hamor_1_S6	4
	Tonget_C-9	233-239	236-236	135-157	200-212	116-130	175-185	105-109	171-172	219-225								Adjelella_9_S1	4
	Tonget_C-10	233-245	234-234	135-157	200-208	116-130	187-191	103-103	169-171	219-225			162-180	194-212	213-213	108-114		Adjelella_10_S8	4
	Tonget_C-11	231-233	236-236	135-157	200-204	124-130	185-187	103-103	171-172	219-240								Adjelella_10_S1	4
	Tonget_D-1	231-233	234-244	135-151	208-216	132-132	MD	97-105	171-197	MD								Tonget_F	3
	Tonget_D-2	231-235	234-244	135-151	204-214	132-134	185-191	97-103	171-171	219-225								Tonget_F	3
	Tonget_D-3	221-231	234-236	141-157	204-216	116-132	187-187	97-103	172-178	225-228								Adjelella_10_S11	4
	Tonget_D-4	235-239	234-236	151-151	194-216	132-134	185-187	103-105	171-171	234-234								Tin-Hamor_1_S7	4
	Tonget_D-5	231-233	234-244	135-141	208-216	132-132	185-191	97-105	171-178	219-225								Tonget_F	3
	Tonget_D-6	235-243	234-244	135-141	196-214	132-134	187-187	97-103	172-178	216-225								Tin-Hamor_1_S6	4
	Tonget_D-7	221-235	234-236	143-151	200-216	132-132	187-187	103-103	172-178	225-240								Adjelella_10_S6	4
	Tonget_D-8	231-233	234-244	135-151	204-214	132-132	185-191	103-105	178-197	219-234								Tonget_F	3
	Tonget_F-1	233-235	234-244	141-141	208-214	132-134	185-191	97-103	171-178	219-225								Tonget_D	3
	Tonget_F-2	233-233	234-234	141-141	204-204	132-134	185-191	105-105	171-197	219-219								Tonget_C	2
	Tonget_F-3	233-235	234-238	135-135	204-208	132-132	187-191	97-105	171-183	219-234								Tin-Hamor_1_S4	4
	Tonget_F-4	231-233	234-244	141-151	204-214	132-134	187-191	103-103	171-171	219-234								Tonget_D	3
	Tonget_F-5	227-233	234-236	141-161	208-216	116-132	175-191	103-109	171-189	219-225								Adjelella_9_S4	4
	Tonget_F-6	231-231	224-234	141-165	208-208	132-132	187-191	97-103	183-197	219-228								Tin-Hamor_1_S4	4
	Tonget_F-8	231-233	224-234	135-149	204-208	116-132	187-191	103-105	183-197	219-228								Tin-Hamor_1_S4	4
	Tonget_H-1	233-245	234-236	135-143	208-214	132-134	187-191	103-103	169-171	225-237								Adjelella_10_S7	4
	Tonget_H-2	231-233	234-244	135-141	214-214	132-134	187-191	103-103	178-189	225-225								Tonget_D	2
	Tonget_H-3	235-235	234-234	141-141	214-216	132-134	185-191	103-103	171-171	225-225								Tonget_D	2
	Tonget_H-4	235-235	234-234	135-141	200-216	116-132	185-187	103-103	171-171	225-234								Tonget_D	2
	Tonget_H-5	235-241	234-242	135-141	194-214	134-134	183-191	103-103	172-189	219-225								Tin-Hamor_1_S14	4
	Tonget_H-6	233-233	234-236	135-141	200-204	116-132	185-187	103-103	169-189	219-225								Adjelella_10_S7	4
	Tonget_H-7	235-245	234-236	135-143	208-214	116-116	185-187	103-103	171-172	219-237								Adjelella_10_S7	4
	Tonget_2_S11-1	233-235	224-234	141-141	214-214	132-132	187-187	103-103	171-172	219-234								Tonget_D	3
	Tonget_2_S11-2	233-233	236-240	141-143	208-214	132-132	187-187	103-103	169-172	219-225								Adjelella_10_S7	4
	Tonget_2_S11-3	231-235	224-242	141-151	214-216	128-130	187-193	103-105	172-189	216-219								Tin-Hamor_1_S13	4
	Tonget_2_S11-4	233-235	224-238	141-149	214-216	132-132	187-187	103-103	171-172	219-219								Tin-Hamor_1_S13	4
	Tonget_2_S11-5	231-235	224-238	141-151	216-230	132-132	187-193	103-103	171-189	216-219								Tin-Hamor_1_S13	4
	Tonget_2_S11-6	233-245	234-240	141-157	208-230	116-132	187-187	103-105	169-171	219-237								Adjelella_10_S12	4
	Tonget_2_S11-7	233-235	238-240	135-141	208-214	130-134	187-193	105-105	171-172	219-219								Tin-Hamor_1_S14	4
	Tonget_2_S11-8	233-241	224-242	135-141	208-214	132-134	181-193	105-105	172-172	219-219								Tin-Hamor_1_S14	4
	Tonget_2_S11-9	233-241	224-236	141-151	214-216	128-130	181-193	103-105	171-172	219-219								Tin-Hamor_1_S2	4
	Tonget_2_S11-10	233-235	238-240	141-149	214-216	130-132	175-181	103-105	171-172	219-228								Tin-Hamor_1_S11	4
	Tonget_2_S11-11	233-253	224-242	141-151	194-214	130-134	183-187	103-105	171-189	219-219								Tin-Hamor_1_S15	4
	Tonget_2_S11-12	231-239	224-242	141-151	194-214	132-132	181-183	105-105	172-189	219-219								Tin-Hamor_1_S15	4
	Tonget3_S1-1	231-241	224-242	135-141	208-214	130-134	191-193	103-103	172-189	219-219								Tin-Hamor_1_S14	4
	Tonget3_S1-2	231-235	224-238	135-141	194-214	132-134	183-185	105-105	171-172	219-219								Tin-Hamor_1_S14	4
	Tonget3_S1-3	233-245	236-236	141-143	208-214	116-132	187-191	103-105	172-189	225-225								Adjelella_10_S7	4
	Tonget3_S1-4	231-233	224-236	135-135	204-214	116-130	185-187	103-105	171-172	225-225								Adjelella_10_S7	4
	Tonget3_S1-5	231-235	236-242	135-135	208-214	130-132	183-185	103-105	172-189	216-219								Tin-Hamor_1_S14	4
	Tonget3_S1-6	233-239	224-242	135-151	208-214	132-134	185-187	103-105	171-171	219-219								Tin-Hamor_1_S15	4
	Tonget3_S1-7	233-233	236-236	135-135	204-214	116-132	185-187	103-105	171-172	225-225								Adjelella_10_S7	4
	Tonget3_S1-8	233-245	236-236	135-141	204-214	132-132	187-191	103-105	169-189	225-225								Adjelella_10_S7	4
	Tonget3_S1-9	233-239	224-238	135-151	214-216	132-132	185-187	105-105	171-189	219-225								Tin-Hamor_1_S13	4
	Tonget3_S1-10	231-235	236-242	135-135	194-214	132-132	183-185	103-105	171-172	216-219								Tin-Hamor_1_S14	4
	Tonget3_S1-11	233-233	224-236	135-141	208-214	130-132	185-187	103-103	171-172	225-237								Adjelella_10_S7	4
	Tonget3_S1-12	231-239	224-242	135-151	214-216	130-132	187-191	105-105	189-189	216-219								Tin-Hamor_1_S13	4
	Hadriane_2.1-1	233-235	234-234	135-141-181	204-214	130-134	MD	103-105	171-172-172	219-225-237	MD	245-245	MD	MD	213-219-219	MD	170-170	Tonget_F	4
	Hadriane_2.1-2	233-235	224-234	135-181	196-208	128-134	185-191	103-113	172-197	219-225-237	MD	245-245-252	MD	194-194-211	213-219-219	MD	170-170	Tonget_F	4
Seeds from open pollination	L4-R10-1	203-203	236-252	135-165	190-202	130-146	219-219*	103-105	173-175	213-216	185-203	259-261	170-174	217-218	209-211	111-114	168-182	L4-R14
Mediterranean Olives	L4-R10-2	203-203	236-252	156-163	190-202	130-138	0-0*	103-105	173-173	216-216	201-203	259-261	166-168	216-218	209-211	114-120	182-182	L4-R14
	L4-R10-3	203-203	232-232	163-163	198-202	124-136	197-229	103-123	173-173	213-227	MD	261-262	166-176	215-216	209-211	114-114	179-203	L4-R15
	L4-R11-1	203-213	236-250	133-133*	194-202	136-142	211-211	105-123	173-173	216-234	159-179	262-262	172-176	217-217	211-211	120-129	176-182	Unknown
	L4-R11-2	203-211	236-250	156-156*	190-202	136-146	211-211	103-105	173-173	216-234	203-203	259-262	168-176	217-218	211-211	111-114	168-168	L4-R14
	L4-R11-3	203-211	230-242	135-135	198-202	136-138	191-191	97-105	173-173	213-219	203-203	252-262	164-168	213-217	211-211	111-129	179-182	L4-R13
	L4-R12-1	203-213	230-230	135-142	202-202	138-138	177-229	95-105	173-173	213-234	179-203	262-262	174-182	216-217	209-211	111-132	179-179	L4-R13
	L4-R12-2	203-225	230-230	142-163	198-202	138-138	177-229	99-105	173-175	213-234	179-181	241-262	164-170	216-217	211-211	111-111	179-179	L4-R13
	L4-R12-3	213-213	230-230	135-142	198-202	136-138	191-197	99-105	172-173	213-234	179-181	241-241	164-170	217-218	209-211	111-132	168-179	L4-R13
	L4-R13-1	203-213	240-250	158-163	202-202	138-138	229-229	97-123	175-175	234-234	169-203	241-262	174-174	216-217	211-211	120-132	179-179	L4-R17
	L4-R13-2	213-213	230-236	163-189	198-202	138-138	229-229	97-105	173-175	234-234	179-181	241-241	164-174	217-218	211-211	111-120	179-179	L4-R17
	L4-R13-3	213-213	240-250	135-158	202-202	138-138	191-229	97-123	173-175	213-234	179-181	241-262	164-174	217-218	211-211	114-132	168-179	L4-R17
	L4-R14-1	211-239	236-250	135-189	190-202	138-138	197-229	103-123	173-175	216-234	179-179	262-262	170-172	215-216	211-211	111-114	179-182	L4-R17
	L4-R14-2	203-225	230-236	156-169	190-202	138-138	197-197	99-105	173-173	213-216	179-179	241-262	168-170	216-218	211-211	111-111	168-182	L4-R12
	L4-R14-3	211-239	236-236	135-189	190-202	138-146	197-229	103-105	167-175	213-234	179-203	259-262	168-174	215-216	211-211	111-120	179-182	L4-R17
	L4-R15-1	213-264	232-236	189-189*	202-202	136-138	229-229	105-123	173-175	213-219	179-191	241-262	164-172	215-218	211-211	114-120	179-179	L4-R17
	L4-R15-2	203-211	232-250	163-189	202-202	138-138	181-229	109-123	173-175	213-234	MD	241-262	174-176	216-217	211-211	114-114	168-203	L4-R17
	L4-R15-3	211-264	250-250	189-189*	202-202	138-138	229-229	105-123	175-175	213-234	179-191	262-262	172-176	216-217	211-211	114-114	179-179	L4-R17
	L4-R15-4	225-264	232-250	142-142*	196-198	136-136	177-229	99-123	173-173	213-219	MD	241-262	170-176	211-217	209-211	111-114	179-179	L4-R12
	L4-R16-1	203-203	236-240	156-167	190-202	138-138	229-229	105-105	167-175	216-221	201-203	241-259	168-182	215-218	211-211	120-120	168-168	L4-R14
	L4-R16-2	203-267	242-242	135-165	194-202	134-138	181-197	105-105	173-175	213-219	191-203	241-241	170-174	218-218	211-211	120-129	168-173	Unknown
	L4-R16-3	203-264	232-242	163-165	190-202	136-138	229-229	105-109	175-175	221-221	191-191	241-241	164-164	215-215	211-211	114-129	168-168	L4-R15
	L4-R17-1	203-211	250-250	135-158	202-202	138-140	181-229	123-123	173-175	216-234	MD	241-262	174-174	218-218	211-211	114-120	173-179	Unknown
	L4-R17-2	211-267	236-240	133-189	194-202	140-140	229-229	123-123	173-185	213-216	169-179	262-262	174-174	216-218	211-211	120-120	168-173	Unknown
	L4-R17-3	203-213	250-250	135-189	194-202	138-140	181-229	105-105	173-173	213-216	179-203	262-262	172-174	216-218	211-211	114-120	163-173	Unknown
	L4-R19-1	203-267	240-246	133-189	194-202	134-136	211-229	91-105	175-185	216-216	203-203	262-262	174-174	215-218	211-211	120-129	173-182	L4-R21
	L4-R19-2	203-213	240-250	135-189	194-202	138-140	181-229	105-109	173-175	213-216	MD	241-241	172-174	216-218	211-211	111-114	168-173	L4-R17
	L4-R19-3	203-213	240-250	133-158	202-202	138-140	229-229	109-123	175-185	216-234	179-203	241-262	174-174	216-218	211-221	114-120	173-179	L4-R17
	L4-R20-1	203-203	MD	133-135	194-202	138-140	229-233	109-123	173-185	213-234	MD	241-241	MD	218-218	211-211	120-120	MD	L4-R19
	L4-R20-2	203-267	240-246	133-165	190-194	136-140	229-233	109-109	173-175	216-234	MD	241-241	MD	215-218	211-211	120-120	MD	L4-R19
	L4-R20-3	203-203	MD	133-135	202-202	134-136	229-231	109-109	175-185	213-234	MD	241-241	MD	218-218	211-211	120-120	MD	L4-R19
	L4-R21-1	203-203	246-250	165-165	190-202	138-138	181-231	115-123	173-175	213-219	191-203	241-262	174-176	215-218	211-211	114-132	203-203	L4-R15
	L4-R21-2	203-267	240-240	135-189	202-202	134-138	181-211	115-115	173-175	213-219	191-203	241-262	174-174	218-218	211-221	120-132	173-182	Unknown
	L4-R21-3	203-203	240-240	133-189	202-202	134-136	MD	115-115	173-175	216-219	MD	262-262	174-174	215-218	211-221	120-132	179-182	Unknown
	L4-R22-1	213-257	240-240	133-135	202-208	134-138	181-197	105-115	175-185	213-213	MD	262-262	170-172	213-215	211-211	111-120	179-179	Unknown
	L4-R22-2	213-213	230-240	135-163	198-208	138-140	191-229	97-105	175-175	213-234	163-181	241-262	170-174	211-217	211-211	114-132	179-179	L4-R13
	L4-R22-3	203-203	246-250	163-163	202-204	136-138	197-229	95-123	173-175	213-216	163-191	241-262	176-176	211-215	211-211	114-114	179-203	L4-R15
	L4-R23-1	203-249	228-232	152-163	198-210	136-146	177-181	99-109	173-179	213-213	191-191	262-262	176-182	211-215	207-211	111-114	179-185	L4-R15
	L4-R23-2	203-215	228-230	152-163	200-202	138-146	177-229	99-105	175-179	213-213	173-203	262-262	164-170	212-217	209-211	111-111	179-182	L4-R13
	L4-R23-3	215-225	232-244	152-152	194-200	130-146	181-197	99-115	175-179	213-216	185-191	241-262	170-172	212-217	207-207	111-126	168-185	Unknown
	L4-R24-1	211-213	230-242	133-163	202-202	132-138	191-191	97-103	173-175	216-234	181-191	241-241	166-174	215-217	211-211	111-114	170-179	L4-R13
	L4-R24-2	211-211	242-242	133-163	202-202	130-142	191-211	99-103	175-175	216-216	191-193	241-241	166-172	215-216	211-211	114-114	173-173	Unknown
	L4-R24-3	203-213	242-242	133-133	202-202	130-140	197-197	103-109	175-175	216-234	163-191	241-259	168-172	215-216	211-211	114-129	170-179	Unknown
	L4-R25-1	203-239	234-236	135-135	190-208	146-158	0-241	103-109	173-173	216-216	179-196	241-259	170-182	215-215	211-211	114-120	168-173	L4-R14
	L4-R25-2	203-213	232-236	133-133	196-200	130-158	213-241	121-123	173-179	216-222	179-196	241-261	172-182	216-217	211-225	114-114	173-173	Unknown
	L4-R25-3	203-264	232-234	135-163	200-202	130-136	229-241	109-123	173-173	213-219	191-196	241-261	176-182	216-217	211-211	114-114	173-203	L4-R15
Inter-subspecies crosses	Tin-Hamor_1_S4-h1	211-235	224-250	158-165	202-208	132-138	187-229	97-123	173-183	213-234								L4-R17
	Tin-Hamor_1_S14-h1	203-235	242-242	135-135	194-202	132-136	193-211	105-105	172-175	216-234								L4-R11
	Tin-Hamor_1_S14-h2	211-235	242-242	135-135	202-208	132-138	183-191	105-123	172-173	219-234								L4-R11
	Tin-Hamor_1_S14-h3	203-235	242-250	135-135	202-208	132-138	183-211	105-123	172-175	216-234								L4-R11
	Tin-Hamor_1_S14-h4	211-241	238-242	135-135	202-208	134-138	183-211	105-105	172-173	216-234								L4-R11
	Tin-Hamor_1_S14-h5	213-241	242-250	135-158	202-208	132-138	193-229	105-123	172-175	216-234								L4-R17
	Tin-Hamor_1_S14-h6	203-241	238-250	135-135	194-202	134-138	183-211	103-123	172-175	219-234								L4-R11
	Tin-Hamor_1_S14-h7	211-235	238-250	135-158	194-202	132-138	183-229	105-123	172-175	219-234								L4-R17
	Adjelella_10_S7-h1	233-233	236-246	131-135	190-204	116-138	187-233	103-123	169-175	225-234	159-169	241-245	162-180	214-218	211-213	114-120	164-182	L4-R20
	Adjelella_10_S7-h2	245-245	236-236	131-135	202-204	132-138	187-233	103-109	169-175	234-237	159-165	241-245	162-174	194-215	211-213	114-129	176-182	L4-R20
	L4-R14-h1	221-239	236-236	135-135	190-208	124-138	187-197	105-113	172-173	213-240								Adjelella_10_S9
	L4-R14-h2	239-245	234-236	135-156	190-208	116-146	185-197	103-105	167-172	216-240								Adjelella_10_S9
	L4-R14-h3	203-203	236-236	156-156	190-190	138-138	197-197	105-105	173-173	213-213								L4-R14 (selfing)
	L4-R14-h4	221-239	236-236	135-135	190-208	116-138	187-187*	103-113	167-172	213-225								Adjelella_10_S9
	L4-R14-h5	203-203	236-236	135-156	190-190	138-146	197-197	103-103	167-173	216-216								L4-R14 (selfing)
	L4-R14-h6	203-239	236-236	135-156	190-190	138-146	197-197	105-105	167-167	213-216								L4-R14 (selfing)
	L4-R14-h7	239-245	236-236	135-135	190-208	116-146	187-187*	103-105	167-172	216-225								Adjelella_10_S9
	L4-R14-h8	203-221	236-236	135-135	190-208	116-146	187-187*	103-113	167-172	216-225								Adjelella_10_S9
	L4-R14-h9	203-239	236-236	135-156	190-190	138-146	0-0*	103-105	167-173	216-216								L4-R14 (selfing)
	L4-R14-h10	203-221	234-236	135-158	190-208	116-138	185-185*	103-113	167-172	213-225								Adjelella_10_S9
	L4-R14-h11	203-239	236-236	135-135	190-190	138-146	197-197	103-105	173-173	216-216								L4-R14 (selfing)
	L4-R14-h12	239-239	236-236	135-135	190-190	146-146	197-197	105-105	167-167	MD								L4-R14 (selfing)
	L4-R14-h13	239-239	236-236	135-156	190-190	138-138	197-197	103-105	173-173	216-216								L4-R14 (selfing)
	L4-R17-h1	211-213	250-250	158-189	202-202	138-138	229-229	105-123	173-175	213-213					211-211			L4-R17 (selfing)
	L4-R19-h1	203-267	240-240	133-133	194-194	140-140	181-229	91-109	173-173	216-216								L4-R19 (selfing)
	L4-R19-h2	203-203	234-234	133-133	194-202	134-134	181-181	91-109	185-185	213-213								L4-R19 (selfing)
	L4-R19-h3	203-267	234-234	133-135	194-202	140-140	181-229	91-109	173-185	213-213								L4-R19 (selfing)
	L4-R19-h4	267-267	240-240	135-135	194-202	140-140	181-229	109-109	173-185	216-216								L4-R19 (selfing)
	L4-R19-h5	203-203	234-234	135-135	202-202	134-140	181-229	109-109	173-185	216-216								L4-R19 (selfing)
* means that alleles of the mother were not detected in the progeny indicating the presence of a null allele in the mother.
a father assignment with CERVUS (positive LOD-score) for diploid embryos, and manual assignment for triploid/aneuploid embryos.
MD = Mising data

## Sheet: C) Primers
Data S1 (c): Primers used for the PCR amplification of the 16 loci
Locus name	Homologous locus	Forward	Reverse	Reference
DCA01	-	FAM-CCTCTGAAAATCTACACTCACATCC	ATGAACAGAAAGAAGTGAACAATGC	Sefc et al. (2000)
DCA03	-	HEX-CCCAAGCGGAGGTGTATATTGTTAC	TGCTTTTGTCGTGTTTGAGATGTTG	Sefc et al. (2000)
Nor-16	DCA04 (Sefc et al. 2000)	ACTTAGTGACAAAAGCAAAAGACT	*ATCCAGCAAGGCAGCAATTCA	This study
DCA05	-	HEX-AACAAATCCCATACGAACTGCC	CGTGTTGCTGTGAAGAAAATCG	Sefc et al. (2000)
DCA08	-	HEX-ACAATTCAACCTCACCCCCATACCC	TCACGTCAACTGTGCCACTGAACTG	Sefc et al. (2000)
Nor-12	DCA11 (Sefc et al. 2000)	CCATAATAAKGCTCAAGTCCAGAA	*GMACCCTTAAACCATATATTG	Salmona et al. (2020)
Nor-15b	OeUP22 (Arbeiter et al. 2017)	GATTAGATTYAAAGGGCGGCTA	*TGATTAACCCCAGAGTCATTTC	Salmona et al. (2020)
Nor-11	OeUP39 (Arbeiter et al. 2017)	AGYCCCACGAATCTTTTTCTGAG	*GTCATGGTGGAAGGGGATATG	Salmona et al. (2020)
Nor-10	OeUP01 (Arbeiter et al. 2017)	*CTCATGCCARATAAACRGTA	CGCAGCAATCCCACAAACTA	Salmona et al. (2020)
DCA09	-	HEX-AATCAAAGTCTTCCTTCTCATTTCG	GATCCTTCCAAAAGTATAACCTCTC	Sefc et al. (2000)
DCA15	-	HEX-GATCTTGTCTGTATATCCACAC	TATACCTTTTCCATCTTGACGC	Sefc et al. (2000)
DCA18	-	HEX-AAGAAAGAAAAAGGCAGAATTAAGC	GTTTTCGTCTCTCTACATAAGTGAC	Sefc et al. (2000)
EMO03	-	HEX-GGTGTAGCCCAAGCCCTTAT	GGACTTGCATGACCGTGGTG	de la Rosa et al. (2003)
GAPU71A	-	FAM-GATCATTTAAAATATTAGAGAGAGAGA	TCCATCCATGCTGAACTT	Carriero et al. (2002)
Nor-13	OeUP06 (Arbeiter et al. 2017)	ACGATTCGTGGGGAGTGACA	*GCTGTTCTTCAACACCCTTCT	Salmona et al. (2020)
Nor-17	OeUP37 (Arbeiter et al. 2017)	CGTGAAGGAGCATCACAACT	*CCCAAGAGGATTTTGGCAAG	This study
* primer with M13 (TGTAAAACGACGGCCAGT) added on the 5' end
